# Supplementary material for: Experimental and simulation study on compressive failure of rock with pre-Y-shaped cracks
Source: PLoS One. 2024 Nov 14;19(11):e0312344. doi: 10.1371/journal.pone.0312344 (PMC11563425; doi:10.1371/journal.pone.0312344)
Supplement: S1 Data — (XLSX) [file pone.0312344.s001.xlsx]

## Sheet: fig.6
		X	Y
		no crack	38.04
		0°	22.08
		30°	16.76
		45°	25.47
		60°	20.72
		90°	20.24

## Sheet: fig.9
			X1	Y1	X2	Y2
			0.01	0.8	0.000249906	0.20511
			0.01	0.712	0.00043264	0.22636
			0.01	0.736	0.000615374	0.23504
			0.01	0.752	0.000798107	0.23801
			0.01	0.776	0.000980841	0.23961
			0.01	0.832	0.00116	0.23943
			0.01	0.832	0.00135	0.23819
			0.01	0.84	0.00153	0.23681
			0.01	0.848	0.00171	0.23647
			0.02	0.976	0.00189	0.2367
			0.02	0.952	0.00208	0.23712
			0.02	0.944	0.00226	0.23711
			0.02	0.944	0.00244	0.23659
			0.02	0.976	0.00263	0.23598
			0.02	1.024	0.00281	0.2356
			0.02	1.016	0.00299	0.23478
			0.02	1.008	0.00317	0.23297
			0.02	1.016	0.00336	0.23067
			0.02	1.088	0.00354	0.22919
			0.02	1.072	0.00372	0.22914
			0.02	1.064	0.0039	0.23011
			0.02	1.064	0.00409	0.23125
			0.02	1.112	0.00427	0.23202
			0.03	1.136	0.00445	0.23223
			0.03	1.12	0.00464	0.23205
			0.03	1.12	0.00482	0.2317
			0.03	1.12	0.005	0.23129
			0.03	1.184	0.00518	0.23087
			0.03	1.168	0.00537	0.23044
			0.03	1.16	0.00555	0.23003
			0.03	1.16	0.00573	0.2297
			0.03	1.232	0.00591	0.22951
			0.04	1.208	0.0061	0.22951
			0.04	1.2	0.00628	0.22964
			0.04	1.2	0.00646	0.22981
			0.04	1.2	0.00665	0.22988
			0.04	1.224	0.00683	0.2298
			0.04	1.224	0.00701	0.22959
			0.04	1.216	0.00719	0.22931
			0.04	1.216	0.00738	0.22901
			0.04	1.24	0.00756	0.22871
			0.04	1.232	0.00774	0.22842
			0.04	1.224	0.00792	0.22822
			0.04	1.224	0.00811	0.22819
			0.04	1.232	0.00829	0.22835
			0.05	1.248	0.00847	0.2287
			0.05	1.24	0.00866	0.22924
			0.05	1.24	0.00884	0.23011
			0.05	1.24	0.00902	0.23174
			0.05	1.256	0.0092	0.23496
			0.05	1.248	0.00939	0.24119
			0.05	1.248	0.00957	0.25237
			0.05	1.248	0.00975	0.27057
			0.05	1.248	0.00993	0.29744
			0.06	1.256	0.01012	0.33344
			0.06	1.256	0.0103	0.37735
			0.06	1.256	0.01048	0.42629
			0.06	1.264	0.01067	0.47621
			0.06	1.264	0.01085	0.52251
			0.06	1.264	0.01103	0.56139
			0.06	1.264	0.01121	0.59103
			0.06	1.264	0.0114	0.61153
			0.06	1.28	0.01158	0.6244
			0.06	1.272	0.01176	0.63182
			0.06	1.272	0.01194	0.63585
			0.06	1.272	0.01213	0.63801
			0.06	1.272	0.01231	0.63918
			0.07	1.28	0.01249	0.63976
			0.07	1.272	0.01268	0.63995
			0.07	1.272	0.01286	0.63983
			0.07	1.272	0.01304	0.63954
			0.07	1.304	0.01322	0.63928
			0.07	1.28	0.01341	0.63921
			0.07	1.28	0.01359	0.63944
			0.07	1.28	0.01377	0.64008
			0.07	1.28	0.01395	0.64117
			0.08	1.288	0.01414	0.64272
			0.08	1.288	0.01432	0.64458
			0.08	1.288	0.0145	0.64662
			0.08	1.288	0.01469	0.64854
			0.08	1.312	0.01487	0.65013
			0.08	1.288	0.01505	0.65131
			0.08	1.288	0.01523	0.6521
			0.08	1.288	0.01542	0.65264
			0.08	1.296	0.0156	0.65304
			0.08	1.304	0.01578	0.65337
			0.08	1.296	0.01596	0.6537
			0.08	1.296	0.01615	0.65413
			0.08	1.296	0.01633	0.65477
			0.09	1.32	0.01651	0.65571
			0.09	1.304	0.0167	0.65708
			0.09	1.304	0.01688	0.65892
			0.09	1.304	0.01706	0.66121
			0.09	1.304	0.01724	0.66399
			0.09	1.312	0.01743	0.66719
			0.09	1.312	0.01761	0.67065
			0.09	1.312	0.01779	0.67406
			0.09	1.312	0.01797	0.67736
			0.1	1.344	0.01816	0.68068
			0.1	1.32	0.01834	0.68439
			0.1	1.32	0.01852	0.68905
			0.1	1.328	0.01871	0.69537
			0.1	1.328	0.01889	0.70417
			0.1	1.352	0.01907	0.71631
			0.1	1.344	0.01925	0.73241
			0.1	1.344	0.01944	0.75282
			0.1	1.344	0.01962	0.77743
			0.1	1.384	0.0198	0.8056
			0.1	1.368	0.01999	0.83624
			0.1	1.36	0.02017	0.86797
			0.1	1.36	0.02035	0.89934
			0.1	1.36	0.02053	0.92909
			0.11	1.408	0.02072	0.95623
			0.11	1.392	0.0209	0.97998
			0.11	1.392	0.02108	0.99994
			0.11	1.392	0.02126	1.01609
			0.11	1.464	0.02145	1.02865
			0.11	1.44	0.02163	1.03806
			0.11	1.432	0.02181	1.04485
			0.11	1.424	0.022	1.04953
			0.11	1.416	0.02218	1.05258
			0.12	1.488	0.02236	1.05441
			0.12	1.472	0.02254	1.0554
			0.12	1.464	0.02273	1.05585
			0.12	1.456	0.02291	1.05598
			0.12	1.536	0.02309	1.05602
			0.12	1.512	0.02327	1.05607
			0.12	1.496	0.02346	1.05626
			0.12	1.488	0.02364	1.05667
			0.12	1.496	0.02382	1.05743
			0.12	1.568	0.02401	1.05849
			0.12	1.544	0.02419	1.05989
			0.12	1.536	0.02437	1.06153
			0.12	1.528	0.02455	1.06337
			0.13	1.624	0.02474	1.06534
			0.13	1.592	0.02492	1.0674
			0.13	1.568	0.0251	1.06951
			0.13	1.56	0.02528	1.07168
			0.13	1.584	0.02547	1.07391
			0.13	1.648	0.02565	1.07626
			0.13	1.616	0.02583	1.07877
			0.13	1.6	0.02602	1.08151
			0.13	1.584	0.0262	1.08456
			0.14	1.704	0.02638	1.08795
			0.14	1.664	0.02656	1.09172
			0.14	1.64	0.02675	1.09585
			0.14	1.624	0.02693	1.10031
			0.14	1.672	0.02711	1.10502
			0.14	1.72	0.02729	1.10995
			0.14	1.688	0.02748	1.11503
			0.14	1.664	0.02766	1.12018
			0.14	1.648	0.02784	1.12535
			0.14	1.784	0.02803	1.13053
			0.14	1.736	0.02821	1.1358
			0.14	1.704	0.02839	1.14124
			0.14	1.688	0.02857	1.147
			0.14	1.784	0.02876	1.1533
			0.15	1.8	0.02894	1.16046
			0.15	1.76	0.02912	1.16884
			0.15	1.728	0.0293	1.17885
			0.15	1.712	0.02949	1.19084
			0.15	1.888	0.02967	1.20507
			0.15	1.824	0.02985	1.22163
			0.15	1.784	0.03004	1.24046
			0.15	1.76	0.03022	1.26127
			0.15	1.872	0.0304	1.2836
			0.16	1.888	0.03058	1.30696
			0.16	1.84	0.03077	1.33074
			0.16	1.8	0.03095	1.3542
			0.16	1.776	0.03113	1.37661
			0.16	1.984	0.03131	1.39729
			0.16	1.904	0.0315	1.41573
			0.16	1.864	0.03168	1.43151
			0.16	1.824	0.03186	1.44447
			0.16	1.968	0.03205	1.4546
			0.16	1.984	0.03223	1.462
			0.16	1.928	0.03241	1.467
			0.16	1.88	0.03259	1.46994
			0.16	1.848	0.03278	1.47129
			0.17	2.096	0.03296	1.47146
			0.17	2.008	0.03314	1.47087
			0.17	1.952	0.03332	1.46993
			0.17	1.904	0.03351	1.46895
			0.17	2.064	0.03369	1.46822
			0.17	2.08	0.03387	1.46785
			0.17	2.008	0.03406	1.46793
			0.17	1.96	0.03424	1.46861
			0.17	1.928	0.03442	1.46993
			0.18	2.208	0.0346	1.47182
			0.18	2.104	0.03479	1.47428
			0.18	2.04	0.03497	1.47723
			0.18	1.992	0.03515	1.48066
			0.18	2.176	0.03533	1.48447
			0.18	2.2	0.03552	1.48869
			0.18	2.112	0.0357	1.49324
			0.18	2.056	0.03588	1.49818
			0.18	2.04	0.03607	1.50351
			0.18	2.32	0.03625	1.50923
			0.18	2.208	0.03643	1.51534
			0.18	2.128	0.03661	1.52184
			0.18	2.064	0.0368	1.52873
			0.18	2.288	0.03698	1.53596
			0.19	2.32	0.03716	1.54351
			0.19	2.216	0.03734	1.55131
			0.19	2.144	0.03753	1.55932
			0.19	2.152	0.03771	1.56747
			0.19	2.464	0.03789	1.57572
			0.19	2.336	0.03808	1.58407
			0.19	2.24	0.03826	1.59262
			0.19	2.168	0.03844	1.60153
			0.19	2.408	0.03862	1.61095
			0.2	2.456	0.03881	1.62111
			0.2	2.336	0.03899	1.63227
			0.2	2.248	0.03917	1.64467
			0.2	2.272	0.03935	1.6585
			0.2	2.584	0.03954	1.67376
			0.2	2.456	0.03972	1.69035
			0.2	2.344	0.0399	1.70802
			0.2	2.256	0.04009	1.72646
			0.2	2.552	0.04027	1.74524
			0.2	2.496	0.04045	1.76389
			0.2	2.384	0.04063	1.78202
			0.2	2.48	0.04082	1.79924
			0.2	2.504	0.041	1.8152
			0.21	2.544	0.04118	1.82964
			0.21	2.424	0.04136	1.84232
			0.21	2.328	0.04155	1.85316
			0.21	2.504	0.04173	1.8621
			0.21	2.544	0.04191	1.86923
			0.21	2.424	0.0421	1.87465
			0.21	2.328	0.04228	1.87856
			0.21	2.56	0.04246	1.88117
			0.21	2.608	0.04264	1.8827
			0.22	2.528	0.04283	1.88342
			0.22	2.408	0.04301	1.88354
			0.21	2.32	0.04319	1.88333
			0.22	2.552	0.04337	1.88302
			0.22	2.608	0.04356	1.88281
			0.22	2.48	0.04374	1.88288
			0.22	2.376	0.04392	1.88335
			0.22	2.624	0.04411	1.88434
			0.22	2.672	0.04429	1.88585
			0.22	2.6	0.04447	1.88795
			0.22	2.472	0.04465	1.89067
			0.22	2.504	0.04484	1.89398
			0.22	2.584	0.04502	1.89787
			0.23	2.712	0.0452	1.90232
			0.23	2.568	0.04538	1.90731
			0.22	2.456	0.04557	1.91282
			0.23	2.672	0.04575	1.91883
			0.23	2.784	0.04593	1.92532
			0.23	2.688	0.04612	1.93227
			0.23	2.544	0.0463	1.9396
			0.23	2.728	0.04648	1.94725
			0.23	2.664	0.04666	1.95518
			0.24	2.816	0.04685	1.96336
			0.24	2.648	0.04703	1.97175
			0.23	2.624	0.04721	1.98033
			0.24	2.728	0.04739	1.98907
			0.24	2.872	0.04758	1.99795
			0.24	2.8	0.04776	2.00693
			0.24	2.632	0.04794	2.016
			0.24	2.848	0.04813	2.02519
			0.24	2.736	0.04831	2.03452
			0.24	2.944	0.04849	2.04405
			0.24	2.752	0.04867	2.05379
			0.24	2.744	0.04886	2.06379
			0.24	2.84	0.04904	2.07415
			0.24	3	0.04922	2.08496
			0.25	2.88	0.0494	2.09633
			0.24	2.712	0.04959	2.10834
			0.25	2.952	0.04977	2.12105
			0.25	2.84	0.04995	2.13446
			0.25	3.072	0.05014	2.14849
			0.25	2.864	0.05032	2.16307
			0.25	2.944	0.0505	2.17803
			0.25	2.912	0.05068	2.19319
			0.25	3.112	0.05087	2.20831
			0.26	3.008	0.05105	2.22313
			0.25	2.824	0.05123	2.23734
			0.26	3.048	0.05141	2.25064
			0.26	3	0.0516	2.26282
			0.26	3.176	0.05178	2.27366
			0.26	2.952	0.05196	2.28302
			0.26	3.16	0.05215	2.29083
			0.26	2.968	0.05233	2.29708
			0.26	3.208	0.05251	2.30181
			0.26	3.152	0.05269	2.30514
			0.26	2.976	0.05288	2.30721
			0.26	3.184	0.05306	2.30828
			0.26	3.152	0.05324	2.30862
			0.27	3.312	0.05342	2.30848
			0.27	3.064	0.05361	2.30815
			0.27	3.304	0.05379	2.30788
			0.27	3.08	0.05397	2.30788
			0.27	3.344	0.05416	2.30831
			0.27	3.28	0.05434	2.30931
			0.27	3.12	0.05452	2.31095
			0.27	3.32	0.0547	2.31325
			0.27	3.304	0.05489	2.3163
			0.28	3.424	0.05507	2.3201
			0.27	3.16	0.05525	2.32456
			0.28	3.44	0.05543	2.32972
			0.28	3.176	0.05562	2.33554
			0.28	3.472	0.0558	2.34197
			0.28	3.416	0.05598	2.34902
			0.28	3.352	0.05617	2.35665
			0.28	3.408	0.05635	2.36481
			0.28	3.424	0.05653	2.37348
			0.28	3.576	0.05671	2.38263
			0.28	3.368	0.0569	2.3922
			0.28	3.504	0.05708	2.40218
			0.28	3.4	0.05726	2.41254
			0.29	3.68	0.05744	2.42323
			0.28	3.616	0.05763	2.43422
			0.28	3.512	0.05781	2.44547
			0.28	3.48	0.05799	2.45697
			0.29	3.784	0.05818	2.4687
			0.29	3.584	0.05836	2.48062
			0.29	3.624	0.05854	2.49266
			0.29	3.64	0.05872	2.50477
			0.29	3.512	0.05891	2.51694
			0.3	3.92	0.05909	2.52914
			0.3	3.568	0.05927	2.54144
			0.29	3.8	0.05945	2.55388
			0.3	3.608	0.05964	2.56651
			0.3	3.92	0.05982	2.57932
			0.3	3.808	0.06	2.59233
			0.3	3.768	0.06019	2.60539
			0.3	3.816	0.06037	2.61836
			0.3	3.736	0.06055	2.63108
			0.3	4.064	0.06073	2.64339
			0.3	3.696	0.06092	2.65513
			0.3	4.024	0.0611	2.66617
			0.3	3.712	0.06128	2.67637
			0.3	4.112	0.06146	2.68563
			0.31	3.936	0.06165	2.69387
			0.3	3.968	0.06183	2.70106
			0.31	3.952	0.06201	2.70719
			0.3	4.016	0.0622	2.7123
			0.31	4.208	0.06238	2.71645
			0.31	3.896	0.06256	2.71971
			0.31	4.192	0.06274	2.72219
			0.31	3.856	0.06293	2.72402
			0.31	4.328	0.06311	2.72533
			0.31	3.992	0.06329	2.72629
			0.31	4.224	0.06347	2.72706
			0.32	4	0.06366	2.7278
			0.31	4.304	0.06384	2.72869
			0.32	4.288	0.06402	2.72986
			0.32	4.136	0.06421	2.73144
			0.32	4.328	0.06439	2.73356
			0.32	4.096	0.06457	2.73628
			0.32	4.504	0.06475	2.73963
			0.32	4.128	0.06494	2.74364
			0.32	4.424	0.06512	2.74833
			0.32	4.104	0.0653	2.75374
			0.32	4.496	0.06548	2.75983
			0.33	4.408	0.06567	2.7666
			0.32	4.376	0.06585	2.77402
			0.33	4.352	0.06603	2.78206
			0.32	4.336	0.06622	2.79068
			0.33	4.664	0.0664	2.79981
			0.33	4.336	0.06658	2.8094
			0.33	4.616	0.06676	2.81932
			0.33	4.264	0.06695	2.82947
			0.33	4.68	0.06713	2.83974
			0.34	4.448	0.06731	2.85006
			0.33	4.6	0.06749	2.86034
			0.34	4.448	0.06768	2.87056
			0.33	4.512	0.06786	2.88074
			0.34	4.744	0.06804	2.89098
			0.34	4.536	0.06823	2.9014
			0.34	4.776	0.06841	2.91207
			0.34	4.472	0.06859	2.92303
			0.34	4.864	0.06877	2.93419
			0.34	4.552	0.06896	2.94548
			0.34	4.736	0.06914	2.95684
			0.34	4.624	0.06932	2.96825
			0.34	4.68	0.0695	2.97974
			0.35	4.984	0.06969	2.99129
			0.34	4.624	0.06987	3.00289
			0.34	4.88	0.07005	3.01452
			0.34	4.56	0.07024	3.02616
			0.35	4.992	0.07042	3.03781
			0.35	4.848	0.0706	3.0494
			0.35	4.856	0.07078	3.06087
			0.35	4.872	0.07097	3.07214
			0.35	4.84	0.07115	3.08312
			0.35	5.144	0.07133	3.0937
			0.35	4.8	0.07151	3.10374
			0.35	5.04	0.0717	3.11311
			0.35	4.712	0.07188	3.1217
			0.36	5.16	0.07206	3.12941
			0.36	5	0.07225	3.1362
			0.36	4.992	0.07243	3.14202
			0.36	5.184	0.07261	3.1469
			0.36	4.96	0.07279	3.15088
			0.36	5.296	0.07298	3.15405
			0.36	4.96	0.07316	3.15653
			0.36	5.168	0.07334	3.15847
			0.36	4.992	0.07352	3.16006
			0.36	5.328	0.07371	3.16144
			0.37	5.24	0.07389	3.16275
			0.36	5.152	0.07407	3.16417
			0.37	5.352	0.07426	3.16585
			0.36	5.16	0.07444	3.16789
			0.37	5.48	0.07462	3.17036
			0.37	5.12	0.0748	3.17337
			0.37	5.336	0.07499	3.17694
			0.37	5.24	0.07517	3.18115
			0.37	5.52	0.07535	3.18601
			0.38	5.32	0.07553	3.19154
			0.37	5.328	0.07572	3.19775
			0.37	5.512	0.0759	3.20462
			0.38	5.304	0.07608	3.21215
			0.38	5.496	0.07627	3.22029
			0.38	5.624	0.07645	3.22903
			0.38	5.264	0.07663	3.23831
			0.38	5.424	0.07681	3.24807
			0.38	5.72	0.077	3.25828
			0.38	5.44	0.07718	3.26887
			0.38	5.536	0.07736	3.27978
			0.38	5.704	0.07754	3.29095
			0.38	5.56	0.07773	3.30233
			0.38	5.816	0.07791	3.31387
			0.38	5.432	0.07809	3.32555
			0.38	5.576	0.07827	3.33734
			0.38	5.744	0.07846	3.34921
			0.39	5.912	0.07864	3.36116
			0.39	5.536	0.07882	3.37312
			0.39	5.704	0.07901	3.38505
			0.39	5.856	0.07919	3.39693
			0.39	5.864	0.07937	3.40871
			0.39	5.968	0.07955	3.42037
			0.39	6.04	0.07974	3.4319
			0.39	5.672	0.07992	3.44324
			0.39	5.84	0.0801	3.45436
			0.4	6.112	0.08028	3.46521
			0.4	6.104	0.08047	3.47579
			0.4	5.8	0.08065	3.48608
			0.4	5.944	0.08083	3.496
			0.4	6.208	0.08102	3.5055
			0.4	6.256	0.0812	3.51452
			0.4	5.88	0.08138	3.52301
			0.4	6.024	0.08156	3.53095
			0.4	6.16	0.08175	3.53829
			0.4	6.312	0.08193	3.54502
			0.4	6.36	0.08211	3.55114
			0.4	6	0.08229	3.55666
			0.4	6.088	0.08248	3.56159
			0.41	6.432	0.08266	3.56596
			0.41	6.464	0.08284	3.56983
			0.41	6.496	0.08303	3.57325
			0.41	6.104	0.08321	3.5763
			0.41	6.288	0.08339	3.57906
			0.41	6.528	0.08357	3.58164
			0.41	6.56	0.08376	3.58412
			0.41	6.592	0.08394	3.58662
			0.41	6.176	0.08412	3.58925
			0.42	6.624	0.0843	3.5921
			0.42	6.648	0.08449	3.59529
			0.42	6.672	0.08467	3.59891
			0.42	6.696	0.08485	3.60303
			0.42	6.376	0.08504	3.6077
			0.42	6.472	0.08522	3.61293
			0.42	6.544	0.0854	3.61879
			0.42	6.6	0.08558	3.62526
			0.42	6.648	0.08577	3.63237
			0.42	6.88	0.08595	3.64011
			0.42	6.864	0.08613	3.64844
			0.42	6.872	0.08631	3.65733
			0.42	6.88	0.0865	3.66672
			0.43	7.008	0.08668	3.67653
			0.43	6.984	0.08686	3.6867
			0.43	6.976	0.08705	3.69712
			0.43	6.976	0.08723	3.70771
			0.43	6.984	0.08741	3.71839
			0.43	7.152	0.08759	3.72907
			0.43	7.12	0.08778	3.73971
			0.43	7.112	0.08796	3.75031
			0.43	7.104	0.08814	3.76086
			0.43	7.288	0.08832	3.77137
			0.44	7.248	0.08851	3.78185
			0.44	7.224	0.08869	3.79229
			0.44	7.216	0.08887	3.80269
			0.44	7.208	0.08906	3.8131
			0.44	7.408	0.08924	3.82354
			0.44	7.368	0.08942	3.83402
			0.44	7.344	0.0896	3.84452
			0.44	7.328	0.08979	3.85502
			0.44	7.52	0.08997	3.86548
			0.44	7.464	0.09015	3.87586
			0.44	7.432	0.09033	3.88612
			0.44	7.416	0.09052	3.89621
			0.44	7.4	0.0907	3.90614
			0.45	7.664	0.09088	3.91584
			0.45	7.608	0.09107	3.92532
			0.45	7.576	0.09125	3.93451
			0.45	7.552	0.09143	3.9434
			0.45	7.824	0.09161	3.95192
			0.45	7.752	0.0918	3.96001
			0.45	7.704	0.09198	3.96765
			0.45	7.672	0.09216	3.97478
			0.45	7.648	0.09234	3.98138
			0.46	7.896	0.09253	3.98742
			0.46	7.832	0.09271	3.99292
			0.46	7.784	0.09289	3.99789
			0.46	7.752	0.09308	4.00238
			0.46	8.064	0.09326	4.00644
			0.46	7.976	0.09344	4.01017
			0.46	7.912	0.09362	4.01364
			0.46	7.872	0.09381	4.01696
			0.46	7.848	0.09399	4.02022
			0.46	8.152	0.09417	4.02353
			0.46	8.064	0.09435	4.02698
			0.46	8	0.09454	4.03065
			0.46	7.952	0.09472	4.03461
			0.47	8.304	0.0949	4.03891
			0.47	8.232	0.09509	4.04362
			0.47	8.144	0.09527	4.04878
			0.47	8.08	0.09545	4.05442
			0.47	8.08	0.09563	4.06058
			0.47	8.432	0.09582	4.06727
			0.47	8.312	0.096	4.07451
			0.47	8.224	0.09618	4.08229
			0.47	8.16	0.09636	4.0906
			0.47	8.544	0.09655	4.09943
			0.48	8.464	0.09673	4.10874
			0.48	8.36	0.09691	4.11848
			0.48	8.272	0.0971	4.12862
			0.48	8.344	0.09728	4.1391
			0.48	8.68	0.09746	4.14986
			0.48	8.536	0.09764	4.16084
			0.48	8.432	0.09783	4.17196
			0.48	8.336	0.09801	4.18314
			0.48	8.768	0.09819	4.19431
			0.48	8.744	0.09837	4.2054
			0.48	8.608	0.09856	4.21637
			0.48	8.496	0.09874	4.22719
			0.48	8.6	0.09892	4.23786
			0.49	8.936	0.09911	4.24838
			0.49	8.768	0.09929	4.25877
			0.49	8.632	0.09947	4.26906
			0.49	8.528	0.09965	4.27925
			0.49	9	0.09984	4.28932
			0.49	8.96	0.10002	4.29922
			0.49	8.808	0.1002	4.30891
			0.49	8.68	0.10038	4.31837
			0.49	8.816	0.10057	4.32753
			0.5	9.192	0.10075	4.33637
			0.5	9	0.10093	4.34489
			0.5	8.848	0.10112	4.3531
			0.5	8.72	0.1013	4.36098
			0.5	9.24	0.10148	4.36854
			0.5	9.224	0.10166	4.37576
			0.5	9.048	0.10185	4.38262
			0.5	8.896	0.10203	4.38914
			0.5	9.384	0.10221	4.39532
			0.5	9.392	0.10239	4.40115
			0.5	9.192	0.10258	4.40666
			0.5	9.032	0.10276	4.41187
			0.5	9.096	0.10294	4.41681
			0.51	9.576	0.10313	4.4215
			0.51	9.352	0.10331	4.42599
			0.51	9.168	0.10349	4.43033
			0.5	9.432	0.10367	4.43457
			0.51	9.752	0.10386	4.43877
			0.51	9.568	0.10404	4.44301
			0.51	9.36	0.10422	4.44735
			0.51	9.4	0.1044	4.45184
			0.51	9.608	0.10459	4.45656
			0.52	9.816	0.10477	4.46158
			0.52	9.568	0.10495	4.46696
			0.51	9.424	0.10514	4.47273
			0.52	9.776	0.10532	4.47895
			0.52	9.952	0.1055	4.48564
			0.52	9.888	0.10568	4.49283
			0.52	9.632	0.10587	4.50053
			0.52	9.696	0.10605	4.50874
			0.52	9.88	0.10623	4.51744
			0.52	10.128	0.10641	4.52658
			0.52	9.84	0.1066	4.53611
			0.52	9.672	0.10678	4.54596
			0.52	10.016	0.10696	4.55603
			0.52	10.232	0.10715	4.56627
			0.53	10.104	0.10733	4.57664
			0.53	9.832	0.10751	4.58711
			0.53	10.272	0.10769	4.59767
			0.53	10.112	0.10788	4.60829
			0.53	10.36	0.10806	4.61891
			0.53	10.056	0.10824	4.62949
			0.53	10.264	0.10842	4.63998
			0.53	10.104	0.10861	4.65036
			0.53	10.68	0.10879	4.66058
			0.54	10.36	0.10897	4.67062
			0.53	10.088	0.10915	4.68046
			0.53	10.56	0.10934	4.69008
			0.54	10.416	0.10952	4.6995
			0.54	10.856	0.1097	4.70875
			0.54	10.48	0.10989	4.71787
			0.54	10.352	0.11007	4.72689
			0.54	10.704	0.11025	4.73581
			0.54	11.008	0.11043	4.74464
			0.54	10.784	0.11062	4.75335
			0.54	10.448	0.1108	4.7619
			0.54	10.976	0.11098	4.77027
			0.54	10.856	0.11116	4.77843
			0.55	11.208	0.11135	4.78637
			0.55	10.8	0.11153	4.79408
			0.54	10.872	0.11171	4.80155
			0.55	10.96	0.1119	4.80876
			0.55	11.32	0.11208	4.8157
			0.55	11.136	0.11226	4.82235
			0.55	10.872	0.11244	4.82872
			0.55	11.256	0.11263	4.8348
			0.55	11.16	0.11281	4.8406
			0.55	11.568	0.11299	4.84614
			0.55	11.12	0.11317	4.85144
			0.55	11.288	0.11336	4.85653
			0.55	11.272	0.11354	4.86145
			0.55	11.672	0.11372	4.86625
			0.56	11.4	0.11391	4.871
			0.55	11.352	0.11409	4.87573
			0.56	11.464	0.11427	4.88051
			0.56	11.472	0.11445	4.8854
			0.56	11.928	0.11464	4.89044
			0.56	11.448	0.11482	4.89568
			0.56	11.64	0.115	4.90117
			0.56	11.544	0.11518	4.90694
			0.56	11.992	0.11537	4.91303
			0.57	11.696	0.11555	4.91947
			0.56	11.744	0.11573	4.92628
			0.57	11.76	0.11592	4.93347
			0.57	11.808	0.1161	4.94107
			0.57	12.24	0.11628	4.94907
			0.57	11.72	0.11646	4.95748
			0.57	12.08	0.11665	4.96629
			0.57	11.776	0.11683	4.97549
			0.57	12.264	0.11701	4.98507
			0.57	12.048	0.11719	4.99499
			0.57	12.128	0.11738	5.00522
			0.57	12.04	0.11756	5.01572
			0.57	12.128	0.11774	5.02644
			0.58	12.552	0.11793	5.03732
			0.58	12	0.11811	5.04833
			0.58	12.456	0.11829	5.05938
			0.58	12.096	0.11847	5.0704
			0.58	12.584	0.11866	5.08131
			0.58	12.4	0.11884	5.09199
			0.58	12.376	0.11902	5.10238
			0.58	12.4	0.1192	5.11242
			0.58	12.52	0.11939	5.12212
			0.59	12.792	0.11957	5.13149
			0.58	12.344	0.11975	5.14058
			0.59	12.76	0.11994	5.14944
			0.59	12.392	0.12012	5.15808
			0.59	12.872	0.1203	5.16652
			0.59	12.672	0.12048	5.17477
			0.59	12.696	0.12067	5.18281
			0.59	12.688	0.12085	5.19062
			0.59	12.848	0.12103	5.19821
			0.59	12.984	0.12121	5.20556
			0.59	12.72	0.1214	5.21268
			0.59	12.912	0.12158	5.21958
			0.59	12.896	0.12176	5.22628
			0.6	13.088	0.12195	5.23279
			0.59	12.88	0.12213	5.2391
			0.6	13.064	0.12231	5.24525
			0.59	12.8	0.12249	5.25122
			0.6	13.424	0.12268	5.25705
			0.6	12.864	0.12286	5.26272
			0.6	13.336	0.12304	5.26826
			0.6	12.784	0.12322	5.27369
			0.6	13.408	0.12341	5.27904
			0.61	13.176	0.12359	5.28433
			0.6	13.304	0.12377	5.28959
			0.61	13.12	0.12396	5.29486
			0.6	13.264	0.12414	5.30019
			0.61	13.68	0.12432	5.30561
			0.61	13.216	0.1245	5.31116
			0.61	13.584	0.12469	5.31691
			0.61	13.144	0.12487	5.32289
			0.61	13.752	0.12505	5.32916
			0.61	13.416	0.12523	5.33574
			0.61	13.6	0.12542	5.34267
			0.61	13.456	0.1256	5.34997
			0.61	13.504	0.12578	5.35764
			0.62	13.96	0.12596	5.36568
			0.61	13.536	0.12615	5.37409
			0.62	13.888	0.12633	5.38285
			0.61	13.488	0.12651	5.39197
			0.62	14.072	0.1267	5.40141
			0.62	13.64	0.12688	5.41114
			0.62	13.944	0.12706	5.42113
			0.62	13.696	0.12724	5.4313
			0.62	13.888	0.12743	5.44161
			0.63	14.16	0.12761	5.45199
			0.62	13.848	0.12779	5.46241
			0.63	14.24	0.12797	5.4728
			0.62	13.736	0.12816	5.48313
			0.63	14.376	0.12834	5.49337
			0.63	13.976	0.12852	5.50348
			0.63	14.184	0.12871	5.51346
			0.63	14.056	0.12889	5.52331
			0.63	14.208	0.12907	5.53302
			0.63	14.52	0.12925	5.54258
			0.63	14.112	0.12944	5.55197
			0.63	14.512	0.12962	5.56118
			0.63	14.024	0.1298	5.57018
			0.63	14.696	0.12998	5.57893
			0.64	14.336	0.13017	5.58744
			0.63	14.512	0.13035	5.59571
			0.64	14.424	0.13053	5.60377
			0.63	14.536	0.13072	5.61161
			0.64	14.904	0.1309	5.61927
			0.64	14.464	0.13108	5.62677
			0.64	14.84	0.13126	5.63411
			0.64	14.32	0.13145	5.64131
			0.64	15.032	0.13163	5.64837
			0.65	14.64	0.13181	5.65528
			0.64	14.8	0.13199	5.66205
			0.65	14.848	0.13218	5.66867
			0.64	14.832	0.13236	5.67514
			0.65	15.272	0.13254	5.68145
			0.65	14.696	0.13273	5.68761
			0.65	15.056	0.13291	5.69364
			0.65	14.784	0.13309	5.69953
			0.65	15.304	0.13327	5.70532
			0.65	15.192	0.13346	5.71101
			0.65	15.088	0.13364	5.71664
			0.65	15.392	0.13382	5.72224
			0.65	15.112	0.134	5.72784
			0.66	15.648	0.13419	5.73346
			0.65	15.048	0.13437	5.73915
			0.65	15.4	0.13455	5.74493
			0.66	15.096	0.13474	5.75083
			0.66	15.68	0.13492	5.75687
			0.66	15.392	0.1351	5.76309
			0.66	15.424	0.13528	5.7695
			0.66	15.656	0.13547	5.77613
			0.66	15.544	0.13565	5.78301
			0.66	15.944	0.13583	5.79016
			0.66	15.304	0.13601	5.7976
			0.66	15.64	0.1362	5.80535
			0.67	15.704	0.13638	5.81343
			0.67	15.856	0.13656	5.82183
			0.67	16.096	0.13675	5.83055
			0.67	15.512	0.13693	5.83959
			0.67	15.824	0.13711	5.84893
			0.67	16.216	0.13729	5.85854
			0.67	16.248	0.13748	5.8684
			0.67	15.832	0.13766	5.87848
			0.67	16.136	0.13784	5.88874
			0.67	15.928	0.13802	5.89913
			0.67	16.144	0.13821	5.90959
			0.67	16.392	0.13839	5.9201
			0.68	16.496	0.13857	5.93058
			0.67	15.992	0.13876	5.941
			0.68	16.632	0.13894	5.95132
			0.68	16.792	0.13912	5.96146
			0.68	16.128	0.1393	5.97138
			0.68	16.416	0.13949	5.981
			0.68	16.696	0.13967	5.99028
			0.68	16.952	0.13985	5.99921
			0.69	16.552	0.14003	6.00782
			0.68	16.512	0.14022	6.01612
			0.68	16.776	0.1404	6.02412
			0.69	17.088	0.14058	6.03185
			0.69	17.232	0.14076	6.03936
			0.69	16.528	0.14095	6.04665
			0.69	16.784	0.14113	6.05374
			0.69	17.112	0.14131	6.06068
			0.69	17.408	0.1415	6.06747
			0.69	17.36	0.14168	6.07413
			0.69	16.936	0.14186	6.08067
			0.69	17.168	0.14204	6.0871
			0.69	17.592	0.14223	6.09343
			0.69	17.704	0.14241	6.09968
			0.7	17.16	0.14259	6.10585
			0.69	17.24	0.14277	6.11197
			0.7	17.68	0.14296	6.11804
			0.7	17.872	0.14314	6.12408
			0.7	17.976	0.14332	6.1301
			0.7	17.416	0.14351	6.13611
			0.7	17.408	0.14369	6.14213
			0.7	18.096	0.14387	6.14819
			0.7	18.176	0.14405	6.15428
			0.71	18.168	0.14424	6.16045
			0.7	17.672	0.14442	6.1667
			0.7	18.152	0.1446	6.17307
			0.71	18.336	0.14478	6.17958
			0.71	18.424	0.14497	6.18628
			0.71	17.96	0.14515	6.19317
			0.71	18.128	0.14533	6.20028
			0.71	18.496	0.14552	6.20763
			0.71	18.568	0.1457	6.21523
			0.71	18.304	0.14588	6.22311
			0.71	18.048	0.14606	6.23126
			0.71	18.568	0.14625	6.23969
			0.71	18.672	0.14643	6.2484
			0.71	18.744	0.14661	6.25737
			0.72	18.632	0.14679	6.26658
			0.71	18.184	0.14698	6.276
			0.72	18.888	0.14716	6.28559
			0.72	18.928	0.14734	6.29533
			0.72	18.984	0.14753	6.30516
			0.72	18.32	0.14771	6.31505
			0.72	18.896	0.14789	6.32496
			0.72	19.04	0.14807	6.33487
			0.72	19.088	0.14826	6.34474
			0.72	19.136	0.14844	6.35452
			0.72	18.576	0.14862	6.3642
			0.73	19.248	0.1488	6.37374
			0.73	19.28	0.14899	6.38312
			0.73	19.32	0.14917	6.39233
			0.73	19.36	0.14935	6.40138
			0.73	18.928	0.14954	6.41028
			0.73	19.032	0.14972	6.419
			0.73	19.12	0.1499	6.42754
			0.73	19.2	0.15008	6.43588
			0.73	19.296	0.15027	6.44401
			0.73	19.704	0.15045	6.45193
			0.73	19.704	0.15063	6.45966
			0.73	19.712	0.15081	6.46719
			0.73	19.736	0.151	6.47452
			0.74	19.88	0.15118	6.48169
			0.74	19.872	0.15136	6.48871
			0.74	19.88	0.15155	6.49561
			0.74	19.896	0.15173	6.50239
			0.74	20.008	0.15191	6.50907
			0.74	20.04	0.15209	6.51567
			0.74	20.04	0.15228	6.52219
			0.74	20.04	0.15246	6.52865
			0.74	20.048	0.15264	6.53506
			0.75	20.248	0.15282	6.54142
			0.75	20.224	0.15301	6.54775
			0.75	20.208	0.15319	6.55406
			0.75	20.208	0.15337	6.56036
			0.75	20.368	0.15355	6.56666
			0.75	20.424	0.15374	6.57297
			0.75	20.392	0.15392	6.57931
			0.75	20.376	0.1541	6.5857
			0.75	20.36	0.15429	6.59214
			0.75	20.664	0.15447	6.59865
			0.75	20.608	0.15465	6.60525
			0.75	20.576	0.15483	6.61196
			0.75	20.552	0.15502	6.61878
			0.75	20.768	0.1552	6.62574
			0.76	20.856	0.15538	6.63284
			0.76	20.808	0.15556	6.64011
			0.76	20.776	0.15575	6.64754
			0.76	20.744	0.15593	6.65516
			0.76	21.144	0.15611	6.66296
			0.76	21.072	0.1563	6.67097
			0.76	21.016	0.15648	6.67918
			0.76	20.976	0.15666	6.68759
			0.76	21.216	0.15684	6.69621
			0.77	21.24	0.15703	6.70503
			0.77	21.176	0.15721	6.71404
			0.77	21.128	0.15739	6.72323
			0.77	21.088	0.15757	6.7326
			0.77	21.704	0.15776	6.74211
			0.77	21.576	0.15794	6.75174
			0.77	21.488	0.15812	6.76147
			0.77	21.424	0.15831	6.77125
			0.77	21.688	0.15849	6.78106
			0.77	21.968	0.15867	6.79084
			0.77	21.84	0.15885	6.80057
			0.77	21.752	0.15904	6.8102
			0.77	21.68	0.15922	6.81971
			0.78	22.32	0.1594	6.82905
			0.78	22.152	0.15958	6.8382
			0.78	22.04	0.15977	6.84711
			0.78	21.944	0.15995	6.85576
			0.78	22.312	0.16013	6.86412
			0.78	22.552	0.16032	6.87222
			0.78	22.392	0.1605	6.88005
			0.78	22.264	0.16068	6.88763
			0.78	22.16	0.16086	6.89499
			0.79	22.92	0.16105	6.90212
			0.79	22.712	0.16123	6.90907
			0.79	22.56	0.16141	6.91587
			0.79	22.432	0.16159	6.92254
			0.79	22.848	0.16178	6.9291
			0.79	23.064	0.16196	6.93558
			0.79	22.872	0.16214	6.94201
			0.79	22.72	0.16233	6.94842
			0.79	22.608	0.16251	6.95481
			0.79	23.408	0.16269	6.96121
			0.79	23.176	0.16287	6.96762
			0.79	22.992	0.16306	6.97405
			0.79	22.832	0.16324	6.98053
			0.79	23.312	0.16342	6.98707
			0.8	23.512	0.1636	6.99366
			0.8	23.296	0.16379	7.00032
			0.8	23.112	0.16397	7.00705
			0.8	23.024	0.16415	7.01386
			0.8	23.904	0.16433	7.02077
			0.8	23.64	0.16452	7.02777
			0.8	23.432	0.1647	7.03489
			0.8	23.24	0.16488	7.04212
			0.8	23.768	0.16507	7.04948
			0.81	23.952	0.16525	7.05698
			0.81	23.712	0.16543	7.06462
			0.81	23.496	0.16561	7.07242
			0.81	23.52	0.1658	7.08038
			0.81	24.32	0.16598	7.08851
			0.81	24.024	0.16616	7.09682
			0.81	23.784	0.16634	7.10531
			0.81	23.576	0.16653	7.11397
			0.81	24.168	0.16671	7.1228
			0.81	24.456	0.16689	7.13179
			0.81	24.168	0.16708	7.14092
			0.81	23.92	0.16726	7.15016
			0.81	23.984	0.16744	7.15949
			0.82	24.768	0.16762	7.16888
			0.82	24.448	0.16781	7.17831
			0.82	24.176	0.16799	7.18773
			0.82	23.936	0.16817	7.19713
			0.82	25.032	0.16835	7.20648
			0.82	24.696	0.16854	7.21576
			0.82	24.4	0.16872	7.22493
			0.82	24.152	0.1689	7.23399
			0.82	25.08	0.16909	7.24291
			0.83	24.976	0.16927	7.25167
			0.83	24.664	0.16945	7.26027
			0.83	24.384	0.16963	7.2687
			0.83	25.016	0.16982	7.27696
			0.83	25.36	0.17	7.28505
			0.83	25.008	0.17018	7.29297
			0.83	24.696	0.17036	7.3007
			0.83	25.088	0.17055	7.30826
			0.83	25.472	0.17073	7.31564
			0.83	25.36	0.17091	7.32286
			0.83	25.024	0.1711	7.32993
			0.83	25.016	0.17128	7.33687
			0.83	25.352	0.17146	7.34368
			0.84	25.752	0.17164	7.35037
			0.84	25.376	0.17183	7.357
			0.84	25.04	0.17201	7.36356
			0.84	25.696	0.17219	7.37009
			0.84	25.888	0.17237	7.3766
			0.84	25.752	0.17256	7.38311
			0.84	25.384	0.17274	7.38963
			0.84	25.496	0.17292	7.39618
			0.84	25.752	0.17311	7.40277
			0.85	26.112	0.17329	7.40941
			0.85	25.712	0.17347	7.41612
			0.84	25.504	0.17365	7.42288
			0.85	26.024	0.17384	7.42972
			0.85	26.224	0.17402	7.43663
			0.85	26.144	0.1742	7.44362
			0.85	25.736	0.17438	7.4507
			0.85	25.832	0.17457	7.45787
			0.85	26.128	0.17475	7.46513
			0.85	26.488	0.17493	7.47249
			0.85	26.056	0.17511	7.47995
			0.85	25.832	0.1753	7.48752
			0.85	26.344	0.17548	7.4952
			0.85	26.6	0.17566	7.503
			0.86	26.496	0.17585	7.51091
			0.86	26.072	0.17603	7.51893
			0.85	26.448	0.17621	7.52707
			0.86	26.48	0.17639	7.53532
			0.86	26.896	0.17658	7.5437
			0.86	26.432	0.17676	7.55219
			0.86	26.4	0.17694	7.56079
			0.86	26.656	0.17712	7.56951
			0.86	27.04	0.17731	7.57833
			0.87	26.84	0.17749	7.58724
			0.86	26.384	0.17767	7.59624
			0.87	27.048	0.17786	7.60532
			0.87	26.88	0.17804	7.61445
			0.87	27.272	0.17822	7.62363
			0.87	26.784	0.1784	7.63284
			0.87	26.888	0.17859	7.64205
			0.87	27.032	0.17877	7.65123
			0.87	27.472	0.17895	7.66036
			0.87	27.232	0.17913	7.66941
			0.87	26.768	0.17932	7.67835
			0.87	27.44	0.1795	7.68717
			0.87	27.256	0.17968	7.69583
			0.88	27.712	0.17987	7.70432
			0.88	27.192	0.18005	7.71263
			0.87	27.344	0.18023	7.72072
			0.88	27.384	0.18041	7.72862
			0.88	27.88	0.1806	7.7363
			0.88	27.608	0.18078	7.74378
			0.88	27.184	0.18096	7.75107
			0.88	27.768	0.18114	7.75817
			0.88	27.648	0.18133	7.7651
			0.89	28.16	0.18151	7.77191
			0.89	27.6	0.18169	7.7786
			0.88	27.648	0.18188	7.78522
			0.89	27.824	0.18206	7.79178
			0.89	28.36	0.18224	7.79832
			0.89	27.848	0.18242	7.80487
			0.89	27.8	0.18261	7.81144
			0.89	28.04	0.18279	7.81806
			0.89	28.056	0.18297	7.82473
			0.89	28.472	0.18315	7.83146
			0.89	27.896	0.18334	7.83828
			0.89	28.16	0.18352	7.84518
			0.89	28.072	0.1837	7.85218
			0.89	28.68	0.18389	7.85927
			0.9	28.288	0.18407	7.86647
			0.89	28.12	0.18425	7.87378
			0.9	28.432	0.18443	7.88118
			0.9	28.504	0.18462	7.8887
			0.9	28.816	0.1848	7.89631
			0.9	28.208	0.18498	7.90402
			0.9	28.696	0.18516	7.91184
			0.9	28.432	0.18535	7.91975
			0.9	29.08	0.18553	7.92777
			0.91	28.728	0.18571	7.93588
			0.9	28.464	0.18589	7.94408
			0.91	28.912	0.18608	7.95238
			0.91	29.024	0.18626	7.96076
			0.91	29.152	0.18644	7.96923
			0.91	28.544	0.18663	7.97779
			0.91	29.216	0.18681	7.98644
			0.91	28.832	0.18699	7.99516
			0.91	29.472	0.18717	8.00395
			0.91	29.176	0.18736	8.0128
			0.91	28.88	0.18754	8.0217
			0.91	29.384	0.18772	8.03063
			0.91	29.544	0.1879	8.03957
			0.92	29.56	0.18809	8.04851
			0.91	29.072	0.18827	8.05742
			0.92	29.736	0.18845	8.0663
			0.92	29.4	0.18864	8.07512
			0.92	30.016	0.18882	8.08386
			0.92	29.536	0.189	8.09251
			0.92	29.544	0.18918	8.10106
			0.92	29.768	0.18937	8.10948
			0.92	29.984	0.18955	8.11777
			0.93	30.2	0.18973	8.12593
			0.92	29.496	0.18991	8.13394
			0.92	29.992	0.1901	8.1418
			0.93	30.112	0.19028	8.14952
			0.93	30.632	0.19046	8.15708
			0.93	29.912	0.19065	8.1645
			0.93	30.144	0.19083	8.17179
			0.93	30.176	0.19101	8.17894
			0.93	30.448	0.19119	8.18596
			0.93	30.8	0.19138	8.19288
			0.93	30.056	0.19156	8.19971
			0.93	30.52	0.19174	8.20646
			0.93	30.68	0.19192	8.21315
			0.94	31.168	0.19211	8.2198
			0.94	30.408	0.19229	8.22645
			0.93	30.696	0.19247	8.2331
			0.94	30.688	0.19266	8.23979
			0.94	31.008	0.19284	8.24651
			0.94	31.328	0.19302	8.2533
			0.94	30.544	0.1932	8.26015
			0.94	30.984	0.19339	8.26709
			0.94	31.36	0.19357	8.27412
			0.95	31.648	0.19375	8.28124
			0.94	30.84	0.19393	8.28847
			0.94	31.264	0.19412	8.29579
			0.95	31.216	0.1943	8.30321
			0.95	31.656	0.19448	8.31073
			0.95	31.864	0.19466	8.31834
			0.95	31.064	0.19485	8.32605
			0.95	31.608	0.19503	8.33386
			0.95	32.104	0.19521	8.34175
			0.95	32.176	0.1954	8.34973
			0.95	31.424	0.19558	8.35778
			0.95	31.968	0.19576	8.36591
			0.95	31.744	0.19594	8.37412
			0.95	32.224	0.19613	8.38239
			0.96	32.648	0.19631	8.39072
			0.96	31.912	0.19649	8.39911
			0.95	32.032	0.19667	8.40755
			0.96	32.784	0.19686	8.41604
			0.96	32.896	0.19704	8.42457
			0.96	32.024	0.19722	8.43315
			0.96	32.536	0.19741	8.44176
			0.96	32.76	0.19759	8.4504
			0.96	33.168	0.19777	8.45907
			0.97	33.184	0.19795	8.46776
			0.96	32.368	0.19814	8.47646
			0.96	32.88	0.19832	8.48516
			0.97	33.488	0.1985	8.49385
			0.97	32.96	0.19868	8.50253
			0.97	33.392	0.19887	8.51117
			0.97	33	0.19905	8.51976
			0.97	33.2	0.19923	8.52828
			0.97	33.616	0.19942	8.53671
			0.97	33.304	0.1996	8.54505
			0.97	33.168	0.19978	8.55327
			0.97	33.616	0.19996	8.56135
			0.97	33.68	0.20015	8.5693
			0.98	33.872	0.20033	8.5771
			0.97	33.192	0.20051	8.58475
			0.97	33.648	0.20069	8.59224
			0.98	33.72	0.20088	8.5996
			0.98	34.088	0.20106	8.60681
			0.98	33.592	0.20124	8.6139
			0.98	33.696	0.20142	8.62087
			0.98	34.072	0.20161	8.62775
			0.98	34.136	0.20179	8.63456
			0.99	34.384	0.20197	8.64132
			0.98	33.664	0.20216	8.64807
			0.98	34.088	0.20234	8.65481
			0.99	34.136	0.20252	8.66157
			0.99	34.496	0.2027	8.66839
			0.99	34.136	0.20289	8.67528
			0.99	34.032	0.20307	8.68225
			0.99	34.432	0.20325	8.68931
			0.99	34.768	0.20343	8.69648
			0.99	34.136	0.20362	8.70374
			0.99	34.304	0.2038	8.71112
			0.99	34.68	0.20398	8.71861
			0.99	34.208	0.20417	8.72621
			0.99	34.6	0.20435	8.73392
			0.99	34.936	0.20453	8.74173
			1	34.296	0.20471	8.74965
			0.99	34.448	0.2049	8.75766
			1	35.152	0.20508	8.76576
			1	34.664	0.20526	8.77393
			1	34.632	0.20544	8.78218
			1	35.016	0.20563	8.79048
			1	34.864	0.20581	8.79885
			1	35.2	0.20599	8.80726
			1.01	35.08	0.20618	8.81571
			1	34.76	0.20636	8.8242
			1	35.136	0.20654	8.83271
			1.01	35.576	0.20672	8.84124
			1.01	35.16	0.20691	8.84978
			1.01	35.304	0.20709	8.85832
			1.01	35.08	0.20727	8.86686
			1.01	35.504	0.20745	8.8754
			1.01	35.784	0.20764	8.88393
			1.01	35.184	0.20782	8.89244
			1.01	35.208	0.208	8.90092
			1.01	35.608	0.20819	8.90937
			1.01	36.016	0.20837	8.91778
			1.02	35.984	0.20855	8.92614
			1.01	35.256	0.20873	8.93445
			1.01	35.608	0.20892	8.94269
			1.02	36.192	0.2091	8.95086
			1.02	36.408	0.20928	8.95895
			1.02	35.68	0.20946	8.96696
			1.02	35.776	0.20965	8.97486
			1.02	36.224	0.20983	8.98267
			1.02	36.592	0.21001	8.99038
			1.03	36.36	0.21019	8.99798
			1.02	35.88	0.21038	9.00548
			1.02	36.2	0.21056	9.01288
			1.03	36.736	0.21074	9.02019
			1.03	36.928	0.21093	9.02741
			1.03	36.032	0.21111	9.03455
			1.03	36.344	0.21129	9.04161
			1.03	36.904	0.21147	9.04861
			1.03	37.088	0.21166	9.05554
			1.03	36.656	0.21184	9.06244
			1.03	36.424	0.21202	9.0693
			1.03	36.712	0.2122	9.07615
			1.03	37.208	0.21239	9.08299
			1.04	37.352	0.21257	9.08986
			1.03	36.472	0.21275	9.09677
			1.03	36.76	0.21294	9.10374
			1.04	37.304	0.21312	9.11078
			1.04	37.472	0.2133	9.1179
			1.04	36.76	0.21348	9.12512
			1.04	36.888	0.21367	9.13245
			1.04	37.144	0.21385	9.13988
			1.04	37.528	0.21403	9.14742
			1.05	37.504	0.21421	9.15507
			1.04	36.872	0.2144	9.16284
			1.04	37.136	0.21458	9.17071
			1.05	37.552	0.21476	9.17868
			1.05	37.72	0.21495	9.18674
			1.05	37.176	0.21513	9.19489
			1.05	37.096	0.21531	9.20312
			1.05	37.352	0.21549	9.21141
			1.05	37.808	0.21568	9.21977
			1.05	37.848	0.21586	9.22819
			1.05	37.112	0.21604	9.23664
			1.05	37.368	0.21622	9.24513
			1.05	37.856	0.21641	9.25364
			1.05	37.992	0.21659	9.26217
			1.06	37.328	0.21677	9.2707
			1.05	37.416	0.21695	9.27924
			1.05	37.64	0.21714	9.28777
			1.06	38.048	0.21732	9.29629
			1.06	37.632	0.2175	9.30478
			1.06	37.424	0.21769	9.31325
			1.06	37.632	0.21787	9.3217
			1.06	37.976	0.21805	9.33011
			1.07	38.04	0.21823	9.33849
			1.06	37.2	0.21842	9.34683
			1.06	37.432	0.2186	9.35513
			1.06	37.68	0.21878	9.36338
			1.07	37.952	0.21896	9.37159
			1.07	37.2	0.21915	9.37973
			1.07	37.376	0.21933	9.38781
			1.07	37.576	0.21951	9.39581
			1.07	37.664	0.2197	9.40374
			1.07	37.816	0.21988	9.41158
			1.07	37.032	0.22006	9.41932
			1.07	37.272	0.22024	9.42697
			1.07	37.56	0.22043	9.43452
			1.08	37.576	0.22061	9.44197
			1.07	36.728	0.22079	9.44932
			1.07	36.952	0.22097	9.45657
			1.08	36.336	0.22116	9.46373
			1.08	35.648	0.22134	9.47081
			1.08	34.48	0.22152	9.47781
			1.08	33.88	0.22171	9.48474
			1.08	33.536	0.22189	9.49163
			1.08	33.784	0.22207	9.49848
			1.09	33.992	0.22225	9.50532
			1.08	33.4	0.22244	9.51218
			1.09	33.92	0.22262	9.51906
			1.08	33.176	0.2228	9.52599
			1.09	34.096	0.22298	9.533
			1.09	33.64	0.22317	9.54011
			1.09	33.736	0.22335	9.54732
			1.09	33.592	0.22353	9.55466
			1.09	33.832	0.22372	9.56211
			1.09	34	0.2239	9.5697
			1.09	33.656	0.22408	9.57741
			1.09	33.984	0.22426	9.58524
			1.09	33.416	0.22445	9.59319
			1.09	34.272	0.22463	9.60125
			1.1	33.816	0.22481	9.60942
			1.09	33.968	0.22499	9.61769
			1.1	33.784	0.22518	9.62605
			1.1	34.088	0.22536	9.63448
			1.1	34.384	0.22554	9.64297
			1.1	33.752	0.22572	9.6515
			1.1	34.264	0.22591	9.66008
			1.1	33.672	0.22609	9.66867
			1.1	34.52	0.22627	9.67727
			1.11	33.96	0.22646	9.68587
			1.1	34.16	0.22664	9.69446
			1.11	34.12	0.22682	9.70303
			1.11	34.36	0.227	9.71157
			1.11	34.624	0.22719	9.72006
			1.11	33.96	0.22737	9.72851
			1.11	34.44	0.22755	9.73691
			1.11	33.824	0.22773	9.74526
			1.11	34.712	0.22792	9.75354
			1.11	34.048	0.2281	9.76176
			1.11	34.392	0.22828	9.76991
			1.11	34.24	0.22847	9.778
			1.11	34.656	0.22865	9.78602
			1.12	34.528	0.22883	9.79396
			1.11	34.264	0.22901	9.80184
			1.12	34.6	0.2292	9.80966
			1.11	33.952	0.22938	9.81741
			1.12	34.856	0.22956	9.82509
			1.12	34.248	0.22974	9.8327
			1.12	34.48	0.22993	9.84025
			1.12	34.4	0.23011	9.84772
			1.12	34.712	0.23029	9.85513
			1.13	34.728	0.23048	9.86247
			1.12	34.36	0.23066	9.86975
			1.12	34.768	0.23084	9.87698
			1.12	34.032	0.23102	9.88415
			1.13	34.944	0.23121	9.89128
			1.13	34.328	0.23139	9.89837
			1.13	34.536	0.23157	9.90542
			1.13	34.52	0.23175	9.91246
			1.13	34.4	0.23194	9.91947
			1.13	34.792	0.23212	9.92649
			1.13	34.568	0.2323	9.93351
			1.13	34.368	0.23248	9.94056
			1.13	34.84	0.23267	9.94765
			1.14	34.832	0.23285	9.95479
			1.13	34.352	0.23303	9.962
			1.14	34.736	0.23322	9.96928
			1.13	34	0.2334	9.97665
			1.14	34.832	0.23358	9.9841
			1.14	34.32	0.23376	9.99165
			1.14	34.232	0.23395	9.9993
			1.14	34.008	0.23413	10.007
			1.14	33.936	0.23431	10.0149
			1.15	33.952	0.23449	10.0229
			1.14	32.84	0.23468	10.0309
			1.15	31.416	0.23486	10.039
			1.15	30.824	0.23504	10.0473
			1.15	31.128	0.23523	10.0556
			1.15	30.672	0.23541	10.064
			1.15	30.24	0.23559	10.0724
			1.15	30.392	0.23577	10.0809
			1.15	30.56	0.23596	10.0894
			1.15	30.336	0.23614	10.098
			1.15	29.872	0.23632	10.1065
			1.15	29.504	0.2365	10.1151
			1.15	29.208	0.23669	10.1237
			1.15	29.792	0.23687	10.1322
			1.16	29.568	0.23705	10.1407
			1.16	29.2	0.23724	10.1492
			1.16	28.888	0.23742	10.1577
			1.16	28.984	0.2376	10.1661
			1.16	29.008	0.23778	10.1744
			1.16	28.704	0.23797	10.1827
			1.16	28.464	0.23815	10.191
			1.16	28.248	0.23833	10.1991
			1.17	28.784	0.23851	10.2073
			1.17	28.368	0.2387	10.2153
			1.17	28.112	0.23888	10.2233
			1.17	27.92	0.23906	10.2312
			1.17	28.176	0.23924	10.2391
			1.17	28.152	0.23943	10.2468
			1.17	27.936	0.23961	10.2546
			1.17	27.76	0.23979	10.2622
			1.17	27.616	0.23998	10.2698
			1.17	28.32	0.24016	10.2774
			1.17	28.032	0.24034	10.2848
			1.17	27.824	0.24052	10.2922
			1.17	27.656	0.24071	10.2995
			1.17	28	0.24089	10.3068
			1.18	27.976	0.24107	10.314
			1.18	27.76	0.24125	10.3212
			1.18	27.584	0.24144	10.3284
			1.18	27.456	0.24162	10.3354
			1.18	28.096	0.2418	10.3425
			1.18	27.744	0.24199	10.3496
			1.18	26.624	0.24217	10.3566
			1.18	26.376	0.24235	10.3636
			1.19	26.752	0.24253	10.3707
			1.19	26.416	0.24272	10.3778
			1.19	26.208	0.2429	10.3849
			1.19	26.048	0.24308	10.3922
			1.19	26.024	0.24326	10.3994
			1.19	25.888	0.24345	10.4068
			1.19	25.656	0.24363	10.4143
			1.19	25.024	0.24381	10.4218
			1.19	24.728	0.24399	10.4295
			1.19	25.224	0.24418	10.4373
			1.19	24.968	0.24436	10.4452
			1.2	24.76	0.24454	10.4533
			1.19	24.024	0.24473	10.4614
			1.19	24.176	0.24491	10.4696
			1.2	23.424	0.24509	10.478
			1.2	22.864	0.24527	10.4864
			1.2	22.776	0.24546	10.4948
			1.2	22.664	0.24564	10.5034
			1.2	22.664	0.24582	10.512
			1.21	22.48	0.246	10.5206
			1.2	22.2	0.24619	10.5292
			1.2	22.328	0.24637	10.5379
			1.2	22.064	0.24655	10.5465
			1.21	22.336	0.24674	10.555
			1.21	21.76	0.24692	10.5636
			1.21	21.936	0.2471	10.5721
			1.21	21.432	0.24728	10.5805
			1.21	22.04	0.24747	10.5889
			1.21	21.424	0.24765	10.5971
			1.21	21.632	0.24783	10.6053
			1.21	21.264	0.24801	10.6135
			1.21	21.608	0.2482	10.6215
			1.22	21.344	0.24838	10.6295
			1.21	21.28	0.24856	10.6373
			1.22	21.248	0.24875	10.6451
			1.21	20.992	0.24893	10.6528
			1.22	21.392	0.24911	10.6605
			1.22	20.864	0.24929	10.668
			1.22	21.072	0.24948	10.6755
			1.22	20.6	0.24966	10.683
			1.22	21.024	0.24984	10.6904
			1.23	20.648	0.25002	10.6977
			1.22	20.632	0.25021	10.705
			1.23	20.4	0.25039	10.7123
			1.22	20.424	0.25057	10.7195
			1.23	20.472	0.25075	10.7268
			1.23	20.232	0.25094	10.734
			1.23	20.096	0.25112	10.7411
			1.23	19.992	0.2513	10.7483
			1.23	20.256	0.25149	10.7554
			1.23	19.632	0.25167	10.7626
			1.23	19.896	0.25185	10.7698
			1.23	19.36	0.25203	10.7769
			1.23	19.656	0.25222	10.7841
			1.24	19.424	0.2524	10.7913
			1.23	19.344	0.25258	10.7986
			1.24	18.92	0.25276	10.8059
			1.23	19.16	0.25295	10.8133
			1.24	19.128	0.25313	10.8208
			1.24	18.744	0.25331	10.8283
			1.24	18.84	0.2535	10.8359
			1.24	18.312	0.25368	10.8435
			1.24	18.624	0.25386	10.8513
			1.25	18.288	0.25404	10.8591
			--	--	0.25423	10.8671
			--	--	0.25441	10.8751
			--	--	0.25459	10.8832
			--	--	0.25477	10.8914
			--	--	0.25496	10.8996
			--	--	0.25514	10.908
			--	--	0.25532	10.9164
			--	--	0.25551	10.9248
			--	--	0.25569	10.9333
			--	--	0.25587	10.9418
			--	--	0.25605	10.9504
			--	--	0.25624	10.9589
			--	--	0.25642	10.9675
			--	--	0.2566	10.9761
			--	--	0.25678	10.9846
			--	--	0.25697	10.9931
			--	--	0.25715	11.0016
			--	--	0.25733	11.01
			--	--	0.25751	11.0184
			--	--	0.2577	11.0267
			--	--	0.25788	11.035
			--	--	0.25806	11.0431
			--	--	0.25825	11.0512
			--	--	0.25843	11.0593
			--	--	0.25861	11.0672
			--	--	0.25879	11.0751
			--	--	0.25898	11.0829
			--	--	0.25916	11.0906
			--	--	0.25934	11.0982
			--	--	0.25952	11.1058
			--	--	0.25971	11.1133
			--	--	0.25989	11.1208
			--	--	0.26007	11.1282
			--	--	0.26026	11.1355
			--	--	0.26044	11.1428
			--	--	0.26062	11.1501
			--	--	0.2608	11.1573
			--	--	0.26099	11.1645
			--	--	0.26117	11.1717
			--	--	0.26135	11.1788
			--	--	0.26153	11.186
			--	--	0.26172	11.1931
			--	--	0.2619	11.2003
			--	--	0.26208	11.2074
			--	--	0.26226	11.2146
			--	--	0.26245	11.2219
			--	--	0.26263	11.2291
			--	--	0.26281	11.2364
			--	--	0.263	11.2438
			--	--	0.26318	11.2512
			--	--	0.26336	11.2587
			--	--	0.26354	11.2662
			--	--	0.26373	11.2739
			--	--	0.26391	11.2816
			--	--	0.26409	11.2894
			--	--	0.26427	11.2974
			--	--	0.26446	11.3054
			--	--	0.26464	11.3134
			--	--	0.26482	11.3216
			--	--	0.26501	11.3299
			--	--	0.26519	11.3382
			--	--	0.26537	11.3466
			--	--	0.26555	11.3551
			--	--	0.26574	11.3636
			--	--	0.26592	11.3721
			--	--	0.2661	11.3807
			--	--	0.26628	11.3893
			--	--	0.26647	11.3978
			--	--	0.26665	11.4064
			--	--	0.26683	11.4149
			--	--	0.26702	11.4234
			--	--	0.2672	11.4319
			--	--	0.26738	11.4402
			--	--	0.26756	11.4485
			--	--	0.26775	11.4568
			--	--	0.26793	11.4649
			--	--	0.26811	11.4729
			--	--	0.26829	11.4809
			--	--	0.26848	11.4887
			--	--	0.26866	11.4965
			--	--	0.26884	11.5042
			--	--	0.26902	11.5118
			--	--	0.26921	11.5193
			--	--	0.26939	11.5268
			--	--	0.26957	11.5342
			--	--	0.26976	11.5415
			--	--	0.26994	11.5488
			--	--	0.27012	11.556
			--	--	0.2703	11.5632
			--	--	0.27049	11.5704
			--	--	0.27067	11.5776
			--	--	0.27085	11.5847
			--	--	0.27103	11.5919
			--	--	0.27122	11.599
			--	--	0.2714	11.6062
			--	--	0.27158	11.6134
			--	--	0.27177	11.6206
			--	--	0.27195	11.6278
			--	--	0.27213	11.6351
			--	--	0.27231	11.6424
			--	--	0.2725	11.6498
			--	--	0.27268	11.6572
			--	--	0.27286	11.6647
			--	--	0.27304	11.6722
			--	--	0.27323	11.6798
			--	--	0.27341	11.6875
			--	--	0.27359	11.6952
			--	--	0.27377	11.7031
			--	--	0.27396	11.7109
			--	--	0.27414	11.7189
			--	--	0.27432	11.7269
			--	--	0.27451	11.735
			--	--	0.27469	11.7432
			--	--	0.27487	11.7514
			--	--	0.27505	11.7597
			--	--	0.27524	11.7681
			--	--	0.27542	11.7765
			--	--	0.2756	11.7849
			--	--	0.27578	11.7934
			--	--	0.27597	11.8019
			--	--	0.27615	11.8104
			--	--	0.27633	11.8189
			--	--	0.27652	11.8275
			--	--	0.2767	11.836
			--	--	0.27688	11.8444
			--	--	0.27706	11.8529
			--	--	0.27725	11.8613
			--	--	0.27743	11.8697
			--	--	0.27761	11.878
			--	--	0.27779	11.8862
			--	--	0.27798	11.8944
			--	--	0.27816	11.9025
			--	--	0.27834	11.9105
			--	--	0.27853	11.9185
			--	--	0.27871	11.9264
			--	--	0.27889	11.9342
			--	--	0.27907	11.9419
			--	--	0.27926	11.9495
			--	--	0.27944	11.9571
			--	--	0.27962	11.9646
			--	--	0.2798	11.972
			--	--	0.27999	11.9794
			--	--	0.28017	11.9868
			--	--	0.28035	11.994
			--	--	0.28053	12.0013
			--	--	0.28072	12.0085
			--	--	0.2809	12.0157
			--	--	0.28108	12.0229
			--	--	0.28127	12.03
			--	--	0.28145	12.0372
			--	--	0.28163	12.0444
			--	--	0.28181	12.0516
			--	--	0.282	12.0588
			--	--	0.28218	12.0661
			--	--	0.28236	12.0733
			--	--	0.28254	12.0807
			--	--	0.28273	12.0881
			--	--	0.28291	12.0955
			--	--	0.28309	12.103
			--	--	0.28328	12.1106
			--	--	0.28346	12.1182
			--	--	0.28364	12.1259
			--	--	0.28382	12.1336
			--	--	0.28401	12.1415
			--	--	0.28419	12.1494
			--	--	0.28437	12.1574
			--	--	0.28455	12.1655
			--	--	0.28474	12.1736
			--	--	0.28492	12.1818
			--	--	0.2851	12.19
			--	--	0.28528	12.1983
			--	--	0.28547	12.2067
			--	--	0.28565	12.2151
			--	--	0.28583	12.2235
			--	--	0.28602	12.232
			--	--	0.2862	12.2404
			--	--	0.28638	12.2489
			--	--	0.28656	12.2573
			--	--	0.28675	12.2658
			--	--	0.28693	12.2742
			--	--	0.28711	12.2826
			--	--	0.28729	12.2909
			--	--	0.28748	12.2992
			--	--	0.28766	12.3074
			--	--	0.28784	12.3155
			--	--	0.28803	12.3236
			--	--	0.28821	12.3316
			--	--	0.28839	12.3394
			--	--	0.28857	12.3473
			--	--	0.28876	12.355
			--	--	0.28894	12.3627
			--	--	0.28912	12.3702
			--	--	0.2893	12.3777
			--	--	0.28949	12.3852
			--	--	0.28967	12.3925
			--	--	0.28985	12.3999
			--	--	0.29003	12.4071
			--	--	0.29022	12.4144
			--	--	0.2904	12.4216
			--	--	0.29058	12.4288
			--	--	0.29077	12.436
			--	--	0.29095	12.4432
			--	--	0.29113	12.4504
			--	--	0.29131	12.4576
			--	--	0.2915	12.4649
			--	--	0.29168	12.4721
			--	--	0.29186	12.4794
			--	--	0.29204	12.4868
			--	--	0.29223	12.4942
			--	--	0.29241	12.5016
			--	--	0.29259	12.5091
			--	--	0.29278	12.5166
			--	--	0.29296	12.5242
			--	--	0.29314	12.5319
			--	--	0.29332	12.5396
			--	--	0.29351	12.5474
			--	--	0.29369	12.5552
			--	--	0.29387	12.5632
			--	--	0.29405	12.5711
			--	--	0.29424	12.5792
			--	--	0.29442	12.5872
			--	--	0.2946	12.5954
			--	--	0.29478	12.6036
			--	--	0.29497	12.6118
			--	--	0.29515	12.6201
			--	--	0.29533	12.6284
			--	--	0.29552	12.6367
			--	--	0.2957	12.645
			--	--	0.29588	12.6534
			--	--	0.29606	12.6618
			--	--	0.29625	12.6702
			--	--	0.29643	12.6786
			--	--	0.29661	12.687
			--	--	0.29679	12.6954
			--	--	0.29698	12.7037
			--	--	0.29716	12.7121
			--	--	0.29734	12.7203
			--	--	0.29753	12.7286
			--	--	0.29771	12.7368
			--	--	0.29789	12.7449
			--	--	0.29807	12.753
			--	--	0.29826	12.761
			--	--	0.29844	12.7689
			--	--	0.29862	12.7768
			--	--	0.2988	12.7846
			--	--	0.29899	12.7924
			--	--	0.29917	12.8001
			--	--	0.29935	12.8077
			--	--	0.29953	12.8152
			--	--	0.29972	12.8227
			--	--	0.2999	12.8302
			--	--	0.30008	12.8376
			--	--	0.30027	12.8449
			--	--	0.30045	12.8522
			--	--	0.30063	12.8595
			--	--	0.30081	12.8668
			--	--	0.301	12.874
			--	--	0.30118	12.8813
			--	--	0.30136	12.8885
			--	--	0.30154	12.8957
			--	--	0.30173	12.903
			--	--	0.30191	12.9102
			--	--	0.30209	12.9175
			--	--	0.30228	12.9249
			--	--	0.30246	12.9322
			--	--	0.30264	12.9397
			--	--	0.30282	12.9471
			--	--	0.30301	12.9547
			--	--	0.30319	12.9622
			--	--	0.30337	12.9699
			--	--	0.30355	12.9776
			--	--	0.30374	12.9854
			--	--	0.30392	12.9933
			--	--	0.3041	13.0012
					0.30428	13.0092
					0.30447	13.0172
					0.30465	13.0253
					0.30483	13.0335
					0.30502	13.0417
					0.3052	13.05
					0.30538	13.0583
					0.30556	13.0666
					0.30575	13.0749
					0.30593	13.0833
					0.30611	13.0917
					0.30629	13.1001
					0.30648	13.1084
					0.30666	13.1168
					0.30684	13.1251
					0.30703	13.1334
					0.30721	13.1417
					0.30739	13.1499
					0.30757	13.1581
					0.30776	13.1662
					0.30794	13.1743
					0.30812	13.1822
					0.3083	13.1902
					0.30849	13.198
					0.30867	13.2058
					0.30885	13.2135
					0.30903	13.2211
					0.30922	13.2287
					0.3094	13.2362
					0.30958	13.2436
					0.30977	13.251
					0.30995	13.2584
					0.31013	13.2657
					0.31031	13.2729
					0.3105	13.2802
					0.31068	13.2874
					0.31086	13.2947
					0.31104	13.3019
					0.31123	13.3092
					0.31141	13.3165
					0.31159	13.3238
					0.31178	13.3311
					0.31196	13.3385
					0.31214	13.346
					0.31232	13.3535
					0.31251	13.361
					0.31269	13.3686
					0.31287	13.3762
					0.31305	13.3839
					0.31324	13.3916
					0.31342	13.3994
					0.3136	13.4073
					0.31378	13.4152
					0.31397	13.4231
					0.31415	13.4311
					0.31433	13.4392
					0.31452	13.4473
					0.3147	13.4555
					0.31488	13.4636
					0.31506	13.4718
					0.31525	13.4801
					0.31543	13.4884
					0.31561	13.4966
					0.31579	13.5049
					0.31598	13.5132
					0.31616	13.5215
					0.31634	13.5298
					0.31653	13.5381
					0.31671	13.5464
					0.31689	13.5546
					0.31707	13.5628
					0.31726	13.571
					0.31744	13.5792
					0.31762	13.5873
					0.3178	13.5954
					0.31799	13.6034
					0.31817	13.6114
					0.31835	13.6193
					0.31853	13.6272
					0.31872	13.635
					0.3189	13.6427
					0.31908	13.6505
					0.31927	13.6581
					0.31945	13.6657
					0.31963	13.6733
					0.31981	13.6808
					0.32	13.6883
					0.32018	13.6957
					0.32036	13.7032
					0.32054	13.7105
					0.32073	13.7179
					0.32091	13.7253
					0.32109	13.7326
					0.32128	13.7399
					0.32146	13.7472
					0.32164	13.7546
					0.32182	13.762
					0.32201	13.7693
					0.32219	13.7767
					0.32237	13.7841
					0.32255	13.7916
					0.32274	13.7991
					0.32292	13.8066
					0.3231	13.8142
					0.32328	13.8218
					0.32347	13.8295
					0.32365	13.8373
					0.32383	13.8451
					0.32402	13.8529
					0.3242	13.8608
					0.32438	13.8688
					0.32456	13.8768
					0.32475	13.8849
					0.32493	13.8931
					0.32511	13.9012
					0.32529	13.9094
					0.32548	13.9177
					0.32566	13.9259
					0.32584	13.9342
					0.32603	13.9425
					0.32621	13.9508
					0.32639	13.9591
					0.32657	13.9674
					0.32676	13.9757
					0.32694	13.9839
					0.32712	13.9921
					0.3273	14.0003
					0.32749	14.0084
					0.32767	14.0165
					0.32785	14.0246
					0.32803	14.0326
					0.32822	14.0405
					0.3284	14.0484
					0.32858	14.0562
					0.32877	14.064
					0.32895	14.0717
					0.32913	14.0794
					0.32931	14.087
					0.3295	14.0945
					0.32968	14.102
					0.32986	14.1095
					0.33004	14.1169
					0.33023	14.1243
					0.33041	14.1317
					0.33059	14.1391
					0.33078	14.1464
					0.33096	14.1538
					0.33114	14.1611
					0.33132	14.1685
					0.33151	14.1759
					0.33169	14.1833
					0.33187	14.1907
					0.33205	14.1982
					0.33224	14.2057
					0.33242	14.2132
					0.3326	14.2208
					0.33278	14.2284
					0.33297	14.2361
					0.33315	14.2439
					0.33333	14.2516
					0.33352	14.2595
					0.3337	14.2674
					0.33388	14.2753
					0.33406	14.2832
					0.33425	14.2912
					0.33443	14.2993
					0.33461	14.3073
					0.33479	14.3155
					0.33498	14.3236
					0.33516	14.3317
					0.33534	14.3399
					0.33553	14.3481
					0.33571	14.3563
					0.33589	14.3645
					0.33607	14.3727
					0.33626	14.3809
					0.33644	14.3891
					0.33662	14.3972
					0.3368	14.4054
					0.33699	14.4135
					0.33717	14.4216
					0.33735	14.4297
					0.33753	14.4377
					0.33772	14.4457
					0.3379	14.4536
					0.33808	14.4616
					0.33827	14.4695
					0.33845	14.4773
					0.33863	14.4851
					0.33881	14.4929
					0.339	14.5006
					0.33918	14.5083
					0.33936	14.5159
					0.33954	14.5235
					0.33973	14.5311
					0.33991	14.5387
					0.34009	14.5462
					0.34028	14.5537
					0.34046	14.5612
					0.34064	14.5687
					0.34082	14.5761
					0.34101	14.5836
					0.34119	14.591
					0.34137	14.5985
					0.34155	14.6059
					0.34174	14.6134
					0.34192	14.6209
					0.3421	14.6284
					0.34228	14.6359
					0.34247	14.6435
					0.34265	14.6511
					0.34283	14.6587
					0.34302	14.6663
					0.3432	14.674
					0.34338	14.6817
					0.34356	14.6895
					0.34375	14.6973
					0.34393	14.7051
					0.34411	14.7129
					0.34429	14.7209
					0.34448	14.7288
					0.34466	14.7368
					0.34484	14.7448
					0.34502	14.7529
					0.34521	14.7609
					0.34539	14.7691
					0.34557	14.7772
					0.34576	14.7853
					0.34594	14.7935
					0.34612	14.8017
					0.3463	14.8099
					0.34649	14.8181
					0.34667	14.8262
					0.34685	14.8344
					0.34703	14.8425
					0.34722	14.8506
					0.3474	14.8587
					0.34758	14.8668
					0.34777	14.8748
					0.34795	14.8828
					0.34813	14.8907
					0.34831	14.8986
					0.3485	14.9064
					0.34868	14.9142
					0.34886	14.922
					0.34904	14.9297
					0.34923	14.9374
					0.34941	14.945
					0.34959	14.9526
					0.34977	14.9602
					0.34996	14.9677
					0.35014	14.9752
					0.35032	14.9827
					0.35051	14.9902
					0.35069	14.9976
					0.35087	15.0051
					0.35105	15.0126
					0.35124	15.0201
					0.35142	15.0275
					0.3516	15.0351
					0.35178	15.0426
					0.35197	15.0501
					0.35215	15.0577
					0.35233	15.0653
					0.35252	15.0729
					0.3527	15.0806
					0.35288	15.0883
					0.35306	15.096
					0.35325	15.1038
					0.35343	15.1116
					0.35361	15.1195
					0.35379	15.1274
					0.35398	15.1353
					0.35416	15.1433
					0.35434	15.1513
					0.35452	15.1593
					0.35471	15.1673
					0.35489	15.1754
					0.35507	15.1835
					0.35526	15.1915
					0.35544	15.1996
					0.35562	15.2077
					0.3558	15.2158
					0.35599	15.2239
					0.35617	15.232
					0.35635	15.2401
					0.35653	15.2482
					0.35672	15.2562
					0.3569	15.2643
					0.35708	15.2723
					0.35726	15.2803
					0.35745	15.2883
					0.35763	15.2962
					0.35781	15.3041
					0.358	15.312
					0.35818	15.3199
					0.35836	15.3277
					0.35854	15.3355
					0.35873	15.3432
					0.35891	15.3509
					0.35909	15.3586
					0.35927	15.3663
					0.35946	15.3739
					0.35964	15.3815
					0.35982	15.3891
					0.36001	15.3967
					0.36019	15.4043
					0.36037	15.4118
					0.36055	15.4193
					0.36074	15.4269
					0.36092	15.4344
					0.3611	15.442
					0.36128	15.4495
					0.36147	15.4571
					0.36165	15.4646
					0.36183	15.4722
					0.36201	15.4798
					0.3622	15.4874
					0.36238	15.495
					0.36256	15.5027
					0.36275	15.5104
					0.36293	15.5181
					0.36311	15.5258
					0.36329	15.5336
					0.36348	15.5414
					0.36366	15.5492
					0.36384	15.5571
					0.36402	15.5649
					0.36421	15.5729
					0.36439	15.5808
					0.36457	15.5887
					0.36476	15.5967
					0.36494	15.6047
					0.36512	15.6127
					0.3653	15.6207
[truncated: 3,341 more rows]

## Sheet: fig.5a
		X1	Y1	X2	Y2	X3	Y3	X4	Y4	X5	Y5	X6	Y6
		0.01	0.8	0.01	0.728	0.01	0.864	0.01	0.776	0.01	0.784	0.01	0.74182
		0.01	0.712	0	0.76	0	0.72	0	0.504	0.01	0.744	0	0.68364
		0.01	0.736	0.01	0.88	0.01	0.912	0	0.576	0.01	0.824	0	0.73455
		0.01	0.752	0	0.656	0.01	0.768	0	0.64	0.01	0.68	0	0.77091
		0.01	0.776	0.01	0.92	0	0.744	0	0.712	0.01	0.912	0.01	0.81455
		0.01	0.832	0.01	1.096	0.01	1.048	0.01	0.808	0.02	1.112	0.01	0.85091
		0.01	0.832	0.01	0.824	0.01	0.896	0.01	0.84	0.01	0.784	0.01	0.86545
		0.01	0.84	0.01	1.072	0.01	0.848	0.01	0.872	0.01	1.096	0.01	0.88727
		0.01	0.848	0.01	0.808	0.01	0.976	0.01	0.904	0.02	0.832	0.01	0.90909
		0.02	0.976	0.01	1.184	0.01	1.056	0.01	1	0.02	1.184	0.01	0.93818
		0.02	0.952	0.02	1.104	0.02	1.064	0.01	1.008	0.02	1.128	0.01	0.94545
		0.02	0.944	0.01	1.04	0.02	0.92	0.01	1.016	0.02	1.016	0.01	0.96
		0.02	0.944	0.02	1.224	0.01	1.072	0.01	1.032	0.02	1.192	0.01	0.97455
		0.02	0.976	0.01	0.96	0.02	1.04	0.01	1.08	0.02	0.928	0.02	0.90182
		0.02	1.024	0.02	1.352	0.02	1.232	0.02	1.096	0.02	1.256	0.02	0.95273
		0.02	1.016	0.02	1.056	0.02	1.064	0.02	1.104	0.02	1.304	0.02	0.97455
		0.02	1.008	0.02	1.208	0.02	1.064	0.02	1.112	0.02	1.072	0.02	0.99636
		0.02	1.016	0.02	1.216	0.02	1.16	0.02	1.128	0.02	1.344	0.02	1.01091
		0.02	1.088	0.02	1.232	0.02	1.264	0.02	1.184	0.02	1.408	0.02	1.06909
		0.02	1.072	0.02	1.432	0.02	1.208	0.02	1.184	0.03	1.368	0.02	1.06909
		0.02	1.064	0.02	1.2	0.02	1.064	0.02	1.192	0.02	1.144	0.02	1.08364
		0.02	1.064	0.02	1.28	0.02	1.208	0.02	1.2	0.03	1.456	0.02	1.09091
		0.02	1.112	0.02	1.352	0.02	1.208	0.02	1.264	0.03	1.224	0.02	1.12
		0.03	1.136	0.02	1.552	0.03	1.368	0.02	1.248	0.03	1.536	0.02	1.12
		0.03	1.12	0.03	1.248	0.03	1.2	0.02	1.256	0.03	1.4	0.02	1.13455
		0.03	1.12	0.02	1.408	0.02	1.104	0.02	1.256	0.03	1.344	0.02	1.14182
		0.03	1.12	0.03	1.344	0.03	1.328	0.02	1.264	0.03	1.48	0.02	1.14909
		0.03	1.184	0.03	1.416	0.03	1.448	0.03	1.328	0.03	1.608	0.03	1.22182
		0.03	1.168	0.03	1.632	0.03	1.296	0.03	1.32	0.04	1.6	0.03	1.21455
		0.03	1.16	0.03	1.392	0.03	1.168	0.03	1.328	0.03	1.352	0.03	1.22182
		0.03	1.16	0.03	1.472	0.03	1.416	0.03	1.328	0.04	1.672	0.03	1.22182
		0.03	1.232	0.03	1.656	0.03	1.368	0.03	1.392	0.04	1.504	0.03	1.30182
		0.04	1.208	0.04	1.728	0.04	1.48	0.03	1.376	0.04	1.792	0.03	1.28727
		0.04	1.2	0.03	1.424	0.04	1.304	0.03	1.368	0.04	1.592	0.03	1.28727
		0.04	1.2	0.03	1.696	0.03	1.392	0.03	1.376	0.04	1.568	0.03	1.28
		0.04	1.2	0.03	1.376	0.04	1.384	0.03	1.376	0.04	1.696	0.03	1.28727
		0.04	1.224	0.04	1.808	0.04	1.552	0.04	1.432	0.04	1.84	0.04	1.34545
		0.04	1.224	0.04	1.704	0.04	1.48	0.04	1.416	0.04	1.824	0.04	1.33818
		0.04	1.216	0.04	1.632	0.04	1.44	0.04	1.416	0.04	1.552	0.04	1.33818
		0.04	1.216	0.04	1.824	0.04	1.376	0.04	1.424	0.04	1.888	0.04	1.33818
		0.04	1.24	0.04	1.608	0.04	1.568	0.04	1.488	0.04	1.8	0.04	1.43273
		0.04	1.232	0.04	1.864	0.04	1.688	0.04	1.464	0.04	2.048	0.04	1.39636
		0.04	1.224	0.04	1.968	0.04	1.488	0.04	1.464	0.05	1.816	0.04	1.38909
		0.04	1.224	0.04	1.648	0.04	1.368	0.04	1.464	0.04	1.768	0.04	1.38909
		0.04	1.232	0.04	1.904	0.04	1.672	0.04	1.464	0.05	1.976	0.04	1.38182
		0.05	1.248	0.04	2.12	0.04	1.816	0.04	1.52	0.05	2.12	0.04	1.44727
		0.05	1.24	0.05	1.752	0.05	1.648	0.04	1.504	0.05	2.072	0.04	1.43273
		0.05	1.24	0.04	1.896	0.04	1.472	0.04	1.496	0.05	1.816	0.04	1.42545
		0.05	1.24	0.05	2.016	0.04	1.752	0.04	1.496	0.05	2.128	0.04	1.41818
		0.05	1.256	0.05	1.832	0.05	1.8	0.05	1.56	0.05	2.168	0.05	1.51273
		0.05	1.248	0.05	2.08	0.05	1.888	0.05	1.536	0.05	2.352	0.05	1.48364
		0.05	1.248	0.05	2.232	0.05	1.656	0.05	1.528	0.06	2.24	0.05	1.47636
		0.05	1.248	0.05	1.856	0.05	1.696	0.05	1.528	0.05	2.128	0.05	1.46909
		0.05	1.248	0.05	2.032	0.05	1.808	0.05	1.52	0.05	2.4	0.05	1.46182
		0.06	1.256	0.05	2.336	0.05	1.992	0.05	1.584	0.06	2.56	0.05	1.54909
		0.06	1.256	0.06	2.176	0.06	1.864	0.05	1.568	0.06	2.376	0.05	1.53455
		0.06	1.256	0.05	2.056	0.05	1.664	0.05	1.56	0.06	2.344	0.05	1.52
		0.06	1.264	0.05	2.28	0.05	1.96	0.05	1.552	0.06	2.576	0.05	1.51273
		0.06	1.264	0.06	2.216	0.06	2	0.06	1.632	0.06	2.416	0.06	1.61455
		0.06	1.264	0.06	2.4	0.06	2.04	0.06	1.6	0.06	2.648	0.06	1.57818
		0.06	1.264	0.06	2.464	0.06	1.792	0.06	1.584	0.06	2.368	0.06	1.56364
		0.06	1.264	0.06	2.072	0.06	2.032	0.06	1.576	0.06	2.528	0.06	1.55636
		0.06	1.28	0.06	2.32	0.06	1.896	0.06	1.592	0.06	2.584	0.06	1.55636
		0.06	1.272	0.06	2.584	0.06	2.144	0.06	1.64	0.06	2.8	0.06	1.64364
		0.06	1.272	0.06	2.528	0.06	2.024	0.06	1.624	0.06	2.4	0.06	1.61455
		0.06	1.272	0.06	2.272	0.06	1.92	0.06	1.608	0.06	2.648	0.06	1.6
		0.06	1.272	0.06	2.488	0.06	2.12	0.06	1.608	0.07	2.52	0.06	1.58545
		0.07	1.28	0.06	2.696	0.06	2.136	0.06	1.696	0.07	2.768	0.06	1.70909
		0.07	1.272	0.06	2.792	0.07	2.224	0.06	1.664	0.07	2.728	0.06	1.66545
		0.07	1.272	0.07	2.376	0.07	1.944	0.06	1.648	0.07	2.552	0.06	1.64364
		0.07	1.272	0.06	2.464	0.06	2.144	0.06	1.64	0.07	2.648	0.06	1.62909
		0.07	1.304	0.06	2.712	0.07	2.088	0.06	1.672	0.07	2.496	0.06	1.65091
		0.07	1.28	0.07	2.896	0.07	2.288	0.07	1.696	0.07	2.92	0.07	1.73091
		0.07	1.28	0.07	2.968	0.07	2.032	0.07	1.672	0.07	2.528	0.07	1.69455
		0.07	1.28	0.07	2.48	0.07	2.104	0.07	1.664	0.07	2.792	0.07	1.67273
		0.07	1.28	0.07	2.68	0.07	2.144	0.07	1.656	0.08	2.552	0.07	1.65818
		0.08	1.288	0.07	3.008	0.07	2.192	0.07	1.72	0.08	2.976	0.07	1.79636
		0.08	1.288	0.08	2.92	0.08	2.24	0.07	1.688	0.08	2.944	0.07	1.74545
		0.08	1.288	0.07	2.896	0.07	1.968	0.07	1.672	0.08	2.784	0.07	1.70909
		0.08	1.288	0.08	2.864	0.07	2.208	0.07	1.664	0.08	2.944	0.07	1.68727
		0.08	1.312	0.07	2.992	0.08	2.112	0.07	1.728	0.08	2.736	0.07	1.73091
		0.08	1.288	0.08	3.104	0.08	2.32	0.08	1.704	0.08	3.128	0.08	1.80364
		0.08	1.288	0.08	3.072	0.08	2.112	0.08	1.688	0.08	2.76	0.08	1.76
		0.08	1.288	0.08	2.832	0.08	2.136	0.08	1.68	0.08	2.92	0.08	1.73091
		0.08	1.296	0.08	3	0.08	2.216	0.08	1.672	0.08	3.016	0.08	1.70909
		0.08	1.304	0.08	3.216	0.08	2.288	0.08	1.728	0.08	2.952	0.08	1.85455
		0.08	1.296	0.08	3.28	0.08	2.36	0.08	1.704	0.08	3.144	0.08	1.80364
		0.08	1.296	0.08	2.872	0.08	2.072	0.08	1.688	0.09	3.104	0.08	1.76727
		0.08	1.296	0.08	3.04	0.08	2.352	0.08	1.68	0.08	2.928	0.08	1.73818
		0.09	1.32	0.08	3.288	0.08	2.248	0.08	1.752	0.09	3.256	0.08	1.81091
		0.09	1.304	0.08	3.352	0.08	2.48	0.08	1.72	0.09	3.36	0.08	1.86909
		0.09	1.304	0.09	3.192	0.09	2.248	0.08	1.44	0.09	3.016	0.08	1.81818
		0.09	1.304	0.08	3.04	0.08	2.36	0.08	1.664	0.09	3.224	0.08	1.79636
		0.09	1.304	0.08	3.176	0.09	2.304	0.08	1.648	0.09	3.064	0.08	1.76727
		0.09	1.312	0.09	3.416	0.09	2.44	0.09	1.712	0.09	3.376	0.09	1.94909
		0.09	1.312	0.09	3.472	0.09	2.544	0.09	1.704	0.1	3.312	0.09	1.88364
		0.09	1.312	0.09	3.104	0.09	2.256	0.09	1.696	0.09	3.16	0.09	1.84
		0.09	1.312	0.09	3.208	0.09	2.52	0.09	1.696	0.09	3.352	0.09	1.81091
		0.1	1.344	0.09	3.488	0.09	2.432	0.09	1.616	0.1	3.208	0.09	1.90545
		0.1	1.32	0.09	3.544	0.09	2.648	0.09	1.632	0.1	3.392	0.09	1.97091
		0.1	1.32	0.09	3.592	0.1	2.392	0.09	1.64	0.1	3.512	0.09	1.90545
		0.1	1.328	0.09	3.176	0.09	2.528	0.09	1.648	0.1	3.112	0.09	1.86182
		0.1	1.328	0.09	3.312	0.1	2.456	0.09	1.648	0.1	3.328	0.09	1.83273
		0.1	1.352	0.1	3.656	0.1	2.608	0.1	1.76	0.1	3.6	0.1	2.04364
		0.1	1.344	0.1	3.688	0.1	2.696	0.1	1.744	0.1	3.392	0.1	1.96364
		0.1	1.344	0.1	3.448	0.1	2.416	0.1	1.728	0.1	3.56	0.1	1.92
		0.1	1.344	0.1	3.368	0.1	2.68	0.1	1.72	0.1	3.4	0.1	1.86909
		0.1	1.384	0.1	3.696	0.1	2.608	0.1	1.8	0.1	3.64	0.1	1.98545
		0.1	1.368	0.1	3.752	0.1	2.808	0.1	1.76	0.1	3.728	0.1	1.97818
		0.1	1.36	0.1	3.792	0.1	2.504	0.1	1.744	0.11	3.784	0.1	1.92727
		0.1	1.36	0.1	3.752	0.1	2.704	0.1	1.736	0.1	3.352	0.1	1.88364
		0.1	1.36	0.1	3.424	0.1	2.568	0.1	1.728	0.1	3.536	0.1	1.85455
		0.11	1.408	0.1	3.856	0.1	2.752	0.1	1.784	0.11	3.84	0.1	2.08727
		0.11	1.392	0.1	3.872	0.11	2.88	0.1	1.76	0.11	3.912	0.1	2
		0.11	1.392	0.1	3.896	0.1	2.608	0.1	1.744	0.11	3.792	0.1	1.94909
		0.11	1.392	0.11	3.856	0.11	2.856	0.1	1.736	0.11	3.52	0.1	1.90545
		0.11	1.464	0.1	3.816	0.11	2.728	0.11	1.808	0.11	3.952	0.1	2.05091
		0.11	1.44	0.11	3.976	0.11	2.944	0.11	1.768	0.11	4.024	0.11	2.07273
		0.11	1.432	0.11	3.992	0.11	2.712	0.11	1.752	0.11	4.072	0.11	2.00727
		0.11	1.424	0.11	4.008	0.11	2.776	0.11	1.736	0.11	3.664	0.11	1.95636
		0.11	1.416	0.11	3.96	0.11	2.76	0.11	1.728	0.11	3.736	0.11	1.92
		0.12	1.488	0.11	3.96	0.11	2.952	0.11	1.784	0.12	4.144	0.11	2.14545
		0.12	1.472	0.11	3.992	0.12	2.944	0.11	1.76	0.12	4.184	0.11	2.05818
		0.12	1.464	0.11	4.016	0.11	2.784	0.11	1.744	0.12	4.224	0.11	2
		0.12	1.456	0.11	4.032	0.12	3	0.11	1.736	0.12	3.728	0.11	1.95636
		0.12	1.536	0.12	4.224	0.12	2.92	0.12	1.816	0.12	4.232	0.11	2.14545
		0.12	1.512	0.12	4.208	0.12	3.112	0.12	1.776	0.12	4.28	0.12	2.12364
		0.12	1.496	0.12	4.208	0.12	2.792	0.12	1.792	0.12	3.88	0.12	2.05091
		0.12	1.488	0.12	4.208	0.12	2.968	0.12	1.752	0.12	4.008	0.12	2
		0.12	1.496	0.12	4.232	0.12	2.904	0.12	1.744	0.12	4.136	0.12	1.97091
		0.12	1.568	0.12	4.368	0.12	3.112	0.12	1.776	0.12	4.24	0.12	2.18182
		0.12	1.544	0.12	4.352	0.12	3.088	0.12	1.752	0.12	4.304	0.12	2.09455
		0.12	1.536	0.12	4.344	0.12	2.944	0.12	1.736	0.12	4.36	0.12	2.02909
		0.12	1.528	0.12	4.336	0.12	3.16	0.12	1.72	0.12	4.392	0.12	1.98545
		0.13	1.624	0.12	4.616	0.12	3.096	0.12	1.8	0.13	4.488	0.12	2.19636
		0.13	1.592	0.12	4.552	0.12	3.272	0.12	1.768	0.13	4.496	0.12	2.13091
		0.13	1.568	0.12	4.52	0.12	2.912	0.12	1.744	0.13	4.52	0.12	2.06545
		0.13	1.56	0.12	4.496	0.12	3.144	0.12	1.736	0.13	4.536	0.12	2.00727
		0.13	1.584	0.12	4.544	0.13	3.088	0.12	1.768	0.13	4.544	0.12	2
		0.13	1.648	0.13	4.728	0.13	3.288	0.13	1.792	0.13	4.576	0.13	2.18182
		0.13	1.616	0.13	4.688	0.13	3.176	0.13	1.768	0.13	4.6	0.13	2.10182
		0.13	1.6	0.13	4.656	0.13	3.144	0.13	1.744	0.13	4.624	0.13	2.03636
		0.13	1.584	0.13	4.64	0.13	3.304	0.13	1.736	0.14	4.384	0.13	1.99273
		0.14	1.704	0.13	4.904	0.13	3.256	0.13	1.816	0.13	4.712	0.13	2.21818
		0.14	1.664	0.13	4.832	0.13	3.424	0.13	1.784	0.14	4.72	0.13	2.14545
		0.14	1.64	0.13	4.792	0.13	3.096	0.13	1.76	0.14	4.72	0.13	2.07273
		0.14	1.624	0.13	4.768	0.13	3.288	0.13	1.744	0.14	4.728	0.13	2.02182
		0.14	1.672	0.13	4.832	0.14	3.384	0.13	1.808	0.14	4.848	0.13	2.04364
		0.14	1.72	0.14	5.04	0.14	3.528	0.14	1.816	0.14	4.84	0.14	2.19636
		0.14	1.688	0.14	4.976	0.14	3.16	0.14	1.784	0.14	4.816	0.14	2.10909
		0.14	1.664	0.14	4.928	0.14	3.376	0.14	1.768	0.14	4.376	0.14	2.05091
		0.14	1.648	0.14	4.896	0.14	3.416	0.14	1.752	0.14	4.464	0.14	2
		0.14	1.784	0.14	5.232	0.14	3.4	0.14	1.84	0.14	4.904	0.14	2.24
		0.14	1.736	0.14	5.128	0.14	3.568	0.14	1.808	0.14	4.88	0.14	2.16
		0.14	1.704	0.14	5.064	0.14	3.464	0.14	1.784	0.14	4.88	0.14	2.08727
		0.14	1.688	0.14	5.024	0.14	3.36	0.14	1.768	0.14	4.88	0.14	2.02909
		0.14	1.784	0.14	5.16	0.14	3.656	0.14	1.872	0.15	5.072	0.14	2.10909
		0.15	1.8	0.14	5.312	0.15	3.664	0.14	1.848	0.15	5.032	0.14	2.19636
		0.15	1.76	0.14	5.224	0.14	3.44	0.14	1.816	0.15	5.008	0.14	2.12364
		0.15	1.728	0.14	5.16	0.14	3.64	0.14	1.8	0.15	4.992	0.14	2.06545
		0.15	1.712	0.14	5.12	0.15	3.384	0.14	1.784	0.15	4.984	0.14	2.01455
		0.15	1.888	0.15	5.536	0.15	3.76	0.15	1.92	0.15	5.16	0.15	2.25455
		0.15	1.824	0.15	5.4	0.15	3.68	0.15	1.872	0.15	5.12	0.15	2.16
		0.15	1.784	0.15	5.32	0.15	3.544	0.15	1.84	0.15	5.096	0.15	2.09455
		0.15	1.76	0.15	5.256	0.15	3.736	0.15	1.816	0.15	5.08	0.15	2.04364
		0.15	1.872	0.15	5.424	0.15	3.624	0.15	1.952	0.15	5.296	0.15	2.15273
		0.16	1.888	0.15	5.608	0.15	3.792	0.15	1.936	0.16	5.304	0.16	2.11636
		0.16	1.84	0.15	5.496	0.15	3.904	0.15	1.888	0.16	5.256	0.15	1.92727
		0.16	1.8	0.15	5.408	0.15	3.544	0.15	1.864	0.16	5.224	0.15	2.05091
		0.16	1.776	0.15	5.344	0.15	3.744	0.15	1.84	0.16	5.2	0.15	2
		0.16	1.984	0.16	5.8	0.16	3.976	0.16	2.04	0.16	5.536	0.16	2.16727
		0.16	1.904	0.16	5.656	0.16	3.624	0.16	1.968	0.16	5.448	0.16	2.09455
		0.16	1.864	0.16	5.552	0.16	3.8	0.16	1.92	0.16	5.408	0.16	2.04364
		0.16	1.824	0.16	5.472	0.16	3.944	0.16	1.888	0.16	5.368	0.16	2
		0.16	1.968	0.16	5.672	0.16	3.84	0.16	2.056	0.16	5.608	0.16	2.13818
		0.16	1.984	0.16	5.88	0.16	4.056	0.16	2.056	0.16	5.6	0.16	2.22545
		0.16	1.928	0.16	5.744	0.16	3.72	0.16	1.992	0.16	5.544	0.16	2.14545
		0.16	1.88	0.16	5.64	0.16	3.864	0.16	1.952	0.16	5.504	0.16	2.08
		0.16	1.848	0.16	5.552	0.16	4.024	0.16	1.92	0.16	5.472	0.16	2.26909
		0.17	2.096	0.16	6.056	0.16	4.152	0.16	2.176	0.17	5.8	0.16	2.26909
		0.17	2.008	0.16	5.888	0.17	3.944	0.16	2.08	0.17	5.704	0.16	2.18182
		0.17	1.952	0.16	5.768	0.16	3.88	0.16	2.016	0.17	5.648	0.16	2.11636
		0.17	1.904	0.16	5.672	0.16	4.048	0.16	1.976	0.17	5.6	0.16	2.05818
		0.17	2.064	0.16	5.912	0.17	4.24	0.16	2.168	0.17	5.872	0.16	2.22545
		0.17	2.08	0.17	6.12	0.17	4.208	0.17	2.176	0.17	5.912	0.17	2.26182
		0.17	2.008	0.17	5.968	0.17	3.96	0.17	2.096	0.17	5.824	0.17	2.17455
		0.17	1.96	0.17	5.848	0.17	4.128	0.17	2.04	0.17	5.76	0.17	2.10909
		0.17	1.928	0.17	5.76	0.17	4.272	0.17	2.008	0.17	5.728	0.17	2.06545
		0.18	2.208	0.17	6.328	0.17	4.368	0.17	2.28	0.18	6.072	0.17	2.32727
		0.18	2.104	0.17	6.144	0.18	4.08	0.17	2.176	0.18	5.96	0.17	2.22545
		0.18	2.04	0.17	6	0.17	4.096	0.17	2.104	0.18	5.88	0.17	2.15273
		0.18	1.992	0.17	5.888	0.17	4.248	0.17	2.048	0.18	5.824	0.17	2.08727
		0.18	2.176	0.17	6.16	0.18	4.432	0.17	2.272	0.18	6.136	0.18	2.34909
		0.18	2.2	0.18	6.36	0.18	4.496	0.18	2.296	0.18	6.112	0.17	2.33455
		0.18	2.112	0.18	6.184	0.18	4.072	0.18	2.2	0.18	5.976	0.18	2.18182
		0.18	2.056	0.18	6.048	0.18	4.232	0.18	2.128	0.18	5.752	0.17	2.10909
		0.18	2.04	0.18	5.984	0.18	4.424	0.18	2.112	0.18	5.776	0.18	2.36364
		0.18	2.32	0.18	6.56	0.18	4.552	0.18	2.448	0.18	5.92	0.18	2.37818
		0.18	2.208	0.18	6.36	0.18	4.552	0.18	2.304	0.18	5.848	0.18	2.27636
		0.18	2.128	0.18	6.2	0.18	4.208	0.18	2.208	0.18	6.128	0.18	2.20364
		0.18	2.064	0.18	6.072	0.18	4.352	0.18	2.128	0.18	6.144	0.18	2.13818
		0.18	2.288	0.18	6.656	0.18	4.656	0.18	2.384	0.19	6.384	0.18	2.35636
		0.19	2.32	0.18	6.504	0.18	4.704	0.18	2.456	0.19	6.224	0.18	2.43636
		0.19	2.216	0.18	6.336	0.18	4.304	0.18	2.328	0.19	6.128	0.18	2.32727
		0.19	2.144	0.18	6.192	0.18	4.44	0.18	2.232	0.19	6.048	0.18	2.24
		0.19	2.152	0.18	6.688	0.19	4.664	0.18	2.24	0.19	6.472	0.18	2.23273
		0.19	2.464	0.19	6.664	0.19	4.768	0.19	2.616	0.19	6.496	0.19	2.56
		0.19	2.336	0.19	6.472	0.19	4.816	0.19	2.472	0.19	6.344	0.19	2.42909
		0.19	2.24	0.19	6.312	0.19	4.408	0.19	2.344	0.19	6.232	0.19	2.32
		0.19	2.168	0.19	6.688	0.19	4.536	0.19	2.248	0.19	6.144	0.19	2.4
		0.19	2.408	0.19	6.904	0.19	4.872	0.19	2.528	0.2	6.688	0.19	2.58909
		0.2	2.456	0.19	6.672	0.19	4.904	0.19	2.608	0.2	6.512	0.19	2.50909
		0.2	2.336	0.19	6.488	0.2	4.928	0.19	2.456	0.2	6.384	0.19	2.40727
		0.2	2.248	0.19	6.728	0.19	4.544	0.19	2.336	0.2	6.28	0.19	2.42182
		0.2	2.272	0.19	6.816	0.19	4.816	0.19	2.36	0.2	6.36	0.19	2.68364
		0.2	2.584	0.2	6.928	0.2	5	0.2	2.656	0.2	6.712	0.2	2.64
		0.2	2.456	0.2	6.704	0.2	5.032	0.2	2.496	0.2	6.536	0.2	2.48727
		0.2	2.344	0.19	6.528	0.2	5.064	0.2	2.616	0.2	6.424	0.19	2.47273
		0.2	2.256	0.2	6.936	0.2	4.624	0.2	2.464	0.2	6.664	0.2	2.60364
		0.2	2.552	0.2	7.12	0.2	5.096	0.2	2.72	0.2	6.904	0.2	2.81455
		0.2	2.496	0.2	6.872	0.2	5.128	0.2	2.6	0.2	6.712	0.2	2.63273
		0.2	2.384	0.2	6.664	0.2	5.16	0.2	2.456	0.2	6.56	0.2	2.48727
		0.2	2.48	0.2	7.016	0.2	5.184	0.2	2.568	0.2	6.696	0.2	2.74909
		0.2	2.504	0.2	7	0.2	4.896	0.2	2.728	0.2	6.92	0.2	2.72
		0.21	2.544	0.2	7.16	0.2	4.992	0.2	2.68	0.21	6.904	0.2	2.80727
		0.21	2.424	0.2	6.912	0.2	5.072	0.2	2.52	0.21	6.728	0.2	2.61818
		0.21	2.328	0.2	6.912	0.2	5.136	0.2	2.4	0.21	6.592	0.2	2.64727
		0.21	2.504	0.2	7.08	0.2	5.176	0.2	2.664	0.2	6.496	0.2	2.71273
		0.21	2.544	0.21	7.36	0.21	5.424	0.21	2.84	0.21	7.04	0.21	2.95273
		0.21	2.424	0.21	7.088	0.21	5.416	0.21	2.64	0.21	6.864	0.21	2.74909
		0.21	2.328	0.2	6.968	0.21	5.424	0.2	2.496	0.21	6.864	0.2	2.69091
		0.21	2.56	0.21	7.232	0.21	5.44	0.21	2.784	0.21	6.912	0.21	2.84364
		0.21	2.608	0.21	7.248	0.21	5.496	0.21	2.808	0.21	7.008	0.21	2.82909
		0.22	2.528	0.21	7.392	0.21	5.496	0.21	2.832	0.22	7.104	0.21	2.97455
		0.22	2.408	0.21	7.128	0.21	5.504	0.21	2.64	0.22	6.912	0.21	2.76364
		0.21	2.32	0.21	7.264	0.21	5.52	0.21	2.88	0.22	6.752	0.21	2.88
		0.22	2.552	0.21	7.248	0.21	5.528	0.21	2.728	0.22	7.016	0.21	2.84364
		0.22	2.608	0.22	7.664	0.22	5.664	0.21	3.048	0.22	7.064	0.21	3.10545
		0.22	2.48	0.22	7.36	0.22	5.648	0.22	2.816	0.22	6.88	0.22	2.88
		0.22	2.376	0.21	7.16	0.22	5.656	0.21	2.8	0.22	7.192	0.21	2.94545
		0.22	2.624	0.22	7.52	0.22	5.656	0.22	2.888	0.22	7.104	0.22	2.93091
		0.22	2.672	0.22	7.56	0.22	5.864	0.22	2.936	0.22	7.232	0.22	2.94545
		0.22	2.6	0.22	7.584	0.22	5.816	0.22	3.048	0.22	7.216	0.22	3.13455
		0.22	2.472	0.22	7.304	0.22	5.8	0.22	2.824	0.22	7.016	0.22	2.89455
		0.22	2.504	0.22	7.672	0.22	5.792	0.22	2.968	0.22	6.968	0.22	3.10545
		0.22	2.584	0.22	7.384	0.22	5.792	0.22	2.888	0.22	7.12	0.22	2.93091
		0.23	2.712	0.22	7.88	0.22	5.992	0.22	3.216	0.23	7.472	0.22	3.23636
		0.23	2.568	0.22	7.584	0.22	5.952	0.22	2.944	0.23	7.224	0.22	3.04727
		0.22	2.456	0.22	7.472	0.22	5.936	0.22	3.072	0.23	7.464	0.22	3.04727
		0.23	2.672	0.22	7.712	0.22	5.928	0.22	2.968	0.23	7.232	0.22	3.09091
		0.23	2.784	0.22	7.84	0.23	6.24	0.22	3.088	0.23	7.48	0.22	3.15636
		0.23	2.688	0.23	7.84	0.23	6.16	0.23	3.232	0.23	7.376	0.23	3.24364
		0.23	2.544	0.23	7.528	0.23	6.128	0.23	2.968	0.23	7.168	0.22	2.98182
		0.23	2.728	0.23	7.936	0.23	6.104	0.23	3.248	0.23	6.992	0.23	3.27273
		0.23	2.664	0.23	7.64	0.23	6.104	0.23	3.024	0.23	7.512	0.23	3.02545
		0.24	2.816	0.23	8.144	0.23	6.28	0.23	3.392	0.24	7.552	0.23	3.36727
		0.24	2.648	0.23	7.792	0.23	6.24	0.23	3.136	0.24	7.304	0.23	3.18545
		0.23	2.624	0.23	7.664	0.23	6.216	0.23	3.192	0.23	7.432	0.23	3.24364
		0.24	2.728	0.23	7.896	0.23	6.2	0.23	3.152	0.24	7.568	0.23	3.22182
		0.24	2.872	0.23	8.072	0.24	6.536	0.23	3.296	0.24	7.8	0.23	3.31636
		0.24	2.8	0.24	8.016	0.24	6.44	0.24	3.384	0.24	7.648	0.24	3.41818
		0.24	2.632	0.23	7.752	0.24	6.4	0.23	3.104	0.24	7.416	0.23	3.14182
		0.24	2.848	0.24	8.088	0.24	6.36	0.24	3.36	0.24	7.632	0.24	3.43273
		0.24	2.736	0.24	7.816	0.24	6.384	0.24	3.136	0.24	7.48	0.24	3.19273
		0.24	2.944	0.24	8.352	0.24	6.624	0.24	3.528	0.24	7.984	0.24	3.52727
		0.24	2.752	0.24	8.016	0.24	6.552	0.24	3.352	0.24	7.688	0.24	3.32364
		0.24	2.744	0.24	8.08	0.24	6.504	0.24	3.376	0.24	7.544	0.24	3.40364
		0.24	2.84	0.24	8.056	0.24	6.472	0.24	3.344	0.24	7.944	0.24	3.32364
		0.24	3	0.24	8.28	0.24	6.752	0.24	3.504	0.25	8.08	0.24	3.44727
		0.25	2.88	0.24	8.304	0.24	6.672	0.24	3.56	0.25	7.768	0.24	3.58545
		0.24	2.712	0.24	8	0.24	6.616	0.24	3.384	0.25	7.904	0.24	3.34545
		0.25	2.952	0.24	8.368	0.24	6.568	0.24	3.52	0.25	7.672	0.24	3.58545
		0.25	2.84	0.24	8.128	0.24	6.624	0.24	3.432	0.24	7.736	0.24	3.35273
		0.25	3.072	0.25	8.64	0.25	6.824	0.25	3.704	0.25	8.064	0.24	3.68
		0.25	2.864	0.25	8.264	0.25	6.744	0.24	3.376	0.25	7.76	0.25	3.48364
		0.25	2.944	0.24	8.424	0.25	6.688	0.25	3.696	0.25	8.016	0.24	3.58545
		0.25	2.912	0.25	8.304	0.25	6.64	0.24	3.368	0.25	7.736	0.25	3.47636
		0.25	3.112	0.25	8.576	0.25	7.008	0.25	3.848	0.25	8.12	0.25	3.61455
		0.26	3.008	0.25	8.568	0.25	6.896	0.25	3.552	0.26	8.12	0.25	3.77455
		0.25	2.824	0.25	8.352	0.25	6.816	0.25	3.768	0.25	7.888	0.25	3.46909
		0.26	3.048	0.25	8.584	0.25	6.76	0.25	3.504	0.26	8.12	0.25	3.76727
		0.26	3	0.25	8.424	0.25	6.896	0.25	3.872	0.26	8.064	0.25	3.59273
		0.26	3.176	0.25	8.928	0.26	7.072	0.26	3.752	0.26	8.528	0.25	3.87636
		0.26	2.952	0.26	8.52	0.26	6.968	0.25	3.768	0.26	8.208	0.25	3.55636
		0.26	3.16	0.25	8.72	0.26	6.896	0.26	3.672	0.26	8.472	0.25	3.84
		0.26	2.968	0.26	8.52	0.26	6.84	0.25	3.752	0.26	8.12	0.25	3.52
		0.26	3.208	0.26	8.832	0.26	7.288	0.26	4.04	0.26	8.504	0.26	3.95636
		0.26	3.152	0.26	8.912	0.26	7.144	0.26	3.68	0.26	8.56	0.26	3.65091
		0.26	2.976	0.26	8.6	0.26	7.048	0.26	4.016	0.26	8.2	0.26	3.89091
		0.26	3.184	0.26	8.936	0.26	6.976	0.26	3.632	0.26	8.592	0.26	3.62182
		0.26	3.152	0.26	8.808	0.26	7.152	0.26	4.056	0.26	8.608	0.26	3.99273
		0.27	3.312	0.26	9.2	0.26	7.344	0.26	3.92	0.27	8.672	0.26	3.82545
		0.27	3.064	0.26	8.728	0.26	7.224	0.26	3.96	0.26	8.544	0.26	3.92
		0.27	3.304	0.26	9.136	0.26	7.128	0.26	3.848	0.27	8.648	0.26	3.76727
		0.27	3.08	0.26	8.728	0.26	7.056	0.26	3.992	0.26	8.304	0.26	3.91273
		0.27	3.344	0.26	9.336	0.27	7.544	0.27	4.224	0.27	9.064	0.27	4.08727
		0.27	3.28	0.27	8.992	0.27	7.384	0.26	3.928	0.27	8.632	0.26	3.93455
		0.27	3.12	0.26	9.16	0.27	7.272	0.27	4.144	0.27	8.776	0.27	3.94909
		0.27	3.32	0.27	9.032	0.27	7.176	0.26	3.92	0.27	8.704	0.26	3.94182
		0.27	3.304	0.27	9.312	0.27	7.392	0.27	4.312	0.27	8.696	0.27	4.12364
		0.28	3.424	0.27	9.368	0.27	7.584	0.27	4.048	0.27	9.2	0.27	4.10182
		0.27	3.16	0.27	9.128	0.27	7.44	0.27	4.208	0.28	8.88	0.27	4.15273
		0.28	3.44	0.27	9.368	0.27	7.328	0.27	4.008	0.27	8.92	0.27	4.08
		0.28	3.176	0.27	8.96	0.27	7.232	0.27	4.224	0.28	8.952	0.27	4
		0.28	3.472	0.27	9.712	0.27	7.792	0.28	4.336	0.28	9.36	0.27	4.32727
		0.28	3.416	0.28	9.232	0.28	7.664	0.27	4.272	0.28	9.016	0.28	4
		0.28	3.352	0.27	9.56	0.28	7.52	0.28	4.144	0.28	9.144	0.27	4.16727
		0.28	3.408	0.28	9.272	0.28	7.408	0.27	4.344	0.28	9.04	0.28	4.14545
		0.28	3.424	0.28	9.664	0.28	7.656	0.28	4.344	0.28	9.36	0.27	4.29091
		0.28	3.576	0.28	9.688	0.28	7.88	0.28	4.568	0.28	9.448	0.28	4.45818
		0.28	3.368	0.28	9.424	0.28	7.696	0.28	4.368	0.28	9.128	0.28	4.08
		0.28	3.504	0.28	9.712	0.28	7.56	0.28	4.304	0.28	9.4	0.28	4.35636
		0.28	3.4	0.28	9.288	0.28	7.456	0.28	4.296	0.28	8.992	0.28	4.14545
		0.29	3.68	0.28	10.048	0.28	8.088	0.28	4.584	0.28	9.496	0.28	4.4
		0.28	3.616	0.28	9.528	0.28	7.936	0.28	4.592	0.29	9.664	0.28	4.57455
		0.28	3.512	0.28	9.904	0.28	7.76	0.28	4.376	0.28	9.176	0.28	4.18909
		0.28	3.48	0.28	9.584	0.28	7.624	0.28	4.672	0.29	9.656	0.28	4.45091
		0.29	3.784	0.28	10	0.28	7.92	0.28	4.584	0.29	9.736	0.28	4.60364
		0.29	3.584	0.29	10.056	0.29	8.176	0.28	4.8	0.29	9.616	0.29	4.47273
		0.29	3.624	0.28	9.696	0.29	7.96	0.29	4.448	0.29	9.36	0.28	4.43636
		0.29	3.64	0.29	10.152	0.29	7.792	0.28	4.664	0.29	9.568	0.29	4.64727
		0.29	3.512	0.29	9.672	0.29	8.224	0.29	4.6	0.29	9.168	0.28	4.37091
		0.3	3.92	0.29	10.144	0.29	8.264	0.29	4.856	0.3	9.744	0.29	4.76364
		0.3	3.568	0.29	10.312	0.29	8.048	0.29	4.784	0.29	9.712	0.29	4.42909
		0.29	3.8	0.29	9.864	0.29	7.928	0.29	4.648	0.29	9.496	0.29	4.65455
		0.3	3.608	0.29	10.328	0.29	8.256	0.29	4.904	0.29	9.36	0.29	4.50909
		0.3	3.92	0.29	10.36	0.29	8.504	0.29	4.84	0.3	9.832	0.29	4.80727
		0.3	3.808	0.3	10.456	0.3	8.368	0.29	5.032	0.3	9.76	0.3	4.83636
		0.3	3.768	0.29	10.112	0.3	8.152	0.3	4.744	0.3	9.608	0.29	4.56
		0.3	3.816	0.3	10.536	0.29	8.128	0.29	4.872	0.3	9.896	0.29	4.78545
		0.3	3.736	0.3	10.08	0.3	8.448	0.3	4.992	0.3	9.928	0.3	4.64
		0.3	4.064	0.3	10.536	0.3	8.568	0.3	5.168	0.3	10	0.3	4.85091
		0.3	3.696	0.3	10.792	0.3	8.328	0.3	4.792	0.3	9.896	0.3	4.98909
		0.3	4.024	0.3	10.176	0.3	8.144	0.3	5.04	0.3	9.856	0.3	4.63273
		0.3	3.712	0.3	10.616	0.3	8.504	0.3	4.896	0.3	10.016	0.3	4.84364
		0.3	4.112	0.3	10.92	0.3	8.792	0.3	5.208	0.3	10.24	0.3	5.06182
		0.31	3.936	0.3	10.768	0.3	8.584	0.3	5.32	0.31	9.952	0.3	4.72
		0.3	3.968	0.3	10.592	0.3	8.352	0.3	4.936	0.31	10.272	0.3	4.90909
		0.31	3.952	0.3	10.936	0.3	8.648	0.3	5.176	0.3	9.832	0.3	4.98182
		0.3	4.016	0.3	10.496	0.3	8.704	0.3	5.152	0.31	10.392	0.3	4.86545
		0.31	4.208	0.3	10.928	0.31	8.808	0.3	5.336	0.31	10.2	0.31	5.15636
		0.31	3.896	0.31	11	0.31	8.552	0.31	5.384	0.31	10.2	0.3	4.77818
		0.31	4.192	0.3	11	0.3	8.712	0.3	5.104	0.31	10.08	0.31	4.90182
		0.31	3.856	0.3	10.928	0.31	8.712	0.3	5.32	0.31	10.168	0.3	4.60364
		0.31	4.328	0.31	11.336	0.31	9.08	0.31	5.504	0.31	10.2	0.31	5.03273
		0.31	3.992	0.31	10.904	0.31	8.816	0.31	5.264	0.31	10.552	0.31	4.85818
		0.31	4.224	0.31	11.184	0.31	8.72	0.31	5.272	0.32	10.496	0.31	5.04727
		0.32	4	0.31	10.88	0.31	8.84	0.31	5.464	0.32	10.528	0.31	4.74182
		0.31	4.304	0.31	11.328	0.31	8.8	0.31	5.288	0.31	10.36	0.31	5.11273
		0.32	4.288	0.32	11.304	0.32	9.232	0.31	5.48	0.32	10.912	0.31	4.97455
		0.32	4.136	0.31	11.152	0.32	8.912	0.31	5.616	0.32	10.528	0.31	4.72
		0.32	4.328	0.32	11.32	0.32	9.072	0.32	5.352	0.32	10.392	0.31	4.90909
		0.32	4.096	0.31	11.048	0.31	8.96	0.31	5.4	0.32	10.688	0.31	4.97455
		0.32	4.504	0.32	11.632	0.32	9.464	0.32	5.744	0.32	10.984	0.32	5.11273
		0.32	4.128	0.32	11.096	0.32	9.12	0.32	5.512	0.32	10.896	0.32	4.92364
		0.32	4.424	0.32	11.48	0.32	8.952	0.32	5.488	0.32	10.752	0.32	4.8
		0.32	4.104	0.32	11.144	0.32	9.328	0.32	5.656	0.32	10.936	0.32	4.96727
		0.32	4.496	0.32	11.632	0.32	9.296	0.32	5.728	0.32	10.616	0.32	5.32364
		0.33	4.408	0.32	11.592	0.32	9.568	0.32	5.832	0.33	11.072	0.32	4.99636
		0.32	4.376	0.32	11.416	0.32	9.208	0.32	5.776	0.32	10.552	0.32	5.16364
		0.33	4.352	0.32	11.648	0.32	9.376	0.32	5.544	0.33	10.76	0.32	5.01091
		0.32	4.336	0.32	11.344	0.32	9.376	0.32	5.712	0.32	10.408	0.32	5.15636
		0.33	4.664	0.33	11.96	0.32	9.8	0.32	5.952	0.33	11.264	0.32	5.38909
		0.33	4.336	0.32	11.456	0.33	9.536	0.33	5.816	0.33	11.2	0.33	5.32364
		0.33	4.616	0.32	11.832	0.32	9.312	0.32	5.696	0.33	11.288	0.32	5.07636
		0.33	4.264	0.32	11.368	0.33	9.672	0.32	5.84	0.33	11.08	0.32	5.25091
		0.33	4.68	0.33	12.008	0.33	9.672	0.33	6.04	0.33	11.464	0.33	5.46909
		0.34	4.448	0.33	11.8	0.33	9.92	0.33	6.104	0.34	11.256	0.33	5.52727
		0.33	4.6	0.33	11.888	0.33	9.52	0.33	5.744	0.33	10.624	0.33	5.22182
		0.34	4.448	0.33	11.728	0.33	9.936	0.33	5.888	0.33	11.024	0.33	5.38182
		0.33	4.512	0.33	11.84	0.33	9.6	0.33	6.016	0.34	10.784	0.33	5.30182
		0.34	4.744	0.33	12.304	0.33	10.096	0.33	6.168	0.34	11.144	0.33	5.39636
		0.34	4.536	0.33	11.776	0.34	9.912	0.34	6.08	0.34	11.072	0.33	5.36727
		0.34	4.776	0.33	12.136	0.33	9.76	0.33	5.864	0.34	11.272	0.33	5.43273
		0.34	4.472	0.33	11.712	0.34	9.968	0.33	5.992	0.34	11.104	0.33	5.50545
		0.34	4.864	0.34	12.328	0.34	10.064	0.34	6.264	0.34	11.144	0.34	5.54909
		0.34	4.552	0.34	12.16	0.34	10.224	0.34	6.304	0.34	11.472	0.34	5.41818
		0.34	4.736	0.34	12.08	0.34	9.792	0.34	5.872	0.34	11.288	0.34	5.52727
		0.34	4.624	0.34	12.272	0.34	10.288	0.34	6.016	0.34	11.144	0.34	5.62182
		0.34	4.68	0.34	12.016	0.34	9.888	0.34	6.152	0.34	11.272	0.34	5.71636
		0.35	4.984	0.34	12.568	0.34	10.424	0.34	6.368	0.34	11.624	0.34	5.48364
		0.34	4.624	0.34	12.08	0.34	10.16	0.34	6.408	0.35	11.264	0.34	5.6
		0.34	4.88	0.34	12.424	0.34	10.176	0.34	5.952	0.34	11.576	0.34	5.70909
		0.34	4.56	0.34	12.008	0.34	10.224	0.34	6.088	0.35	11.256	0.34	5.43273
		0.35	4.992	0.34	12.624	0.34	10.36	0.34	6.464	0.35	11.92	0.34	5.82545
		0.35	4.848	0.35	12.44	0.35	10.512	0.34	6.496	0.35	11.648	0.35	5.50545
		0.35	4.856	0.34	12.416	0.34	10.112	0.34	6.528	0.35	11.664	0.34	5.54182
		0.35	4.872	0.35	12.576	0.35	10.536	0.34	6.128	0.35	11.36	0.34	5.65818
		0.35	4.84	0.34	12.344	0.35	10.152	0.34	6.312	0.35	11.616	0.35	5.57818
		0.35	5.144	0.35	12.88	0.35	10.696	0.35	6.568	0.35	12.072	0.35	5.69455
		0.35	4.8	0.35	12.44	0.35	10.464	0.35	6.6	0.35	12.4	0.34	5.75273
		0.35	5.04	0.35	12.752	0.35	10.512	0.35	6.624	0.35	12.064	0.35	5.6
		0.35	4.712	0.35	12.312	0.35	10.472	0.35	6.224	0.36	12.16	0.35	5.83273
		0.36	5.16	0.35	12.96	0.35	10.648	0.35	6.688	0.36	12.432	0.35	5.78182
		0.36	5	0.36	12.752	0.36	10.84	0.35	6.696	0.36	12.176	0.35	5.85455
		0.36	4.992	0.35	12.768	0.35	10.472	0.35	6.712	0.36	12.344	0.35	5.50545
		0.36	5.184	0.36	12.912	0.36	10.864	0.35	6.736	0.36	12.144	0.36	5.85455
		0.36	4.96	0.35	12.712	0.36	10.496	0.36	6.376	0.36	12.344	0.35	5.79636
		0.36	5.296	0.36	13.216	0.36	11.024	0.36	6.464	0.36	12.656	0.36	6.08727
		0.36	4.96	0.36	12.672	0.36	10.808	0.36	6.536	0.36	12.296	0.35	5.49091
		0.36	5.168	0.36	12.976	0.36	10.832	0.36	6.592	0.36	12.608	0.36	5.89818
		0.36	4.992	0.36	12.808	0.36	10.816	0.36	6.64	0.36	12.2	0.36	5.97091
		0.36	5.328	0.36	13.264	0.36	11.024	0.36	6.944	0.36	12.76	0.36	6.15273
		0.37	5.24	0.36	13.112	0.36	11.072	0.36	6.92	0.36	12.288	0.36	5.90545
		0.36	5.152	0.36	13.032	0.36	10.872	0.36	6.92	0.36	12.6	0.36	5.78909
		0.37	5.352	0.36	13.312	0.36	11.056	0.36	6.92	0.37	12.384	0.36	5.87636
		0.36	5.16	0.36	13.104	0.36	11.024	0.36	7.056	0.37	12.752	0.36	6.15273
		0.37	5.48	0.37	13.536	0.37	11.208	0.36	7.024	0.37	12.864	0.36	6.26909
		0.37	5.12	0.36	13.04	0.36	10.992	0.36	7.024	0.37	12.624	0.36	5.97091
		0.37	5.336	0.36	13.328	0.37	11.176	0.36	7.016	0.37	12.936	0.36	6.03636
		0.37	5.24	0.37	13.128	0.36	10.912	0.36	7.016	0.37	12.528	0.36	6.08727
		0.37	5.52	0.37	13.56	0.37	11.568	0.37	7.128	0.37	13.072	0.37	6.41455
		0.38	5.32	0.37	13.528	0.37	10.992	0.37	7.112	0.37	12.68	0.37	6.38545
		0.37	5.328	0.37	13.28	0.37	11.456	0.37	7.104	0.37	13.008	0.37	6.38545
		0.37	5.512	0.37	13.544	0.37	11.008	0.37	7.096	0.37	12.64	0.37	6.04364
		0.38	5.304	0.37	13.496	0.37	11.56	0.37	7.272	0.38	13.144	0.37	6.29818
		0.38	5.496	0.37	13.72	0.38	11.368	0.37	7.224	0.38	13.2	0.37	6.46545
		0.38	5.624	0.38	13.544	0.37	11.336	0.37	7.208	0.38	13.144	0.37	6.45818
		0.38	5.264	0.37	13.432	0.38	11.368	0.37	7.192	0.38	12.984	0.37	6.32
		0.38	5.424	0.37	13.696	0.37	11.28	0.37	7.184	0.38	12.968	0.37	6.33455
		0.38	5.72	0.38	14	0.38	11.808	0.38	7.368	0.38	13.352	0.37	6.77818
		0.38	5.44	0.38	13.536	0.38	11.272	0.38	7.328	0.38	13.392	0.38	6.69091
		0.38	5.536	0.38	13.792	0.38	11.752	0.38	7.304	0.38	13.04	0.38	6.65455
		0.38	5.704	0.38	13.632	0.38	11.2	0.38	7.288	0.38	13.344	0.38	6.64
		0.38	5.56	0.38	13.968	0.38	11.848	0.38	7.536	0.38	13.312	0.38	6.87273
		0.38	5.816	0.38	14.168	0.38	11.576	0.38	7.464	0.38	13.56	0.38	6.81455
		0.38	5.432	0.38	13.696	0.38	11.728	0.38	7.424	0.39	13.656	0.38	6.78545
		0.38	5.576	0.38	13.936	0.38	11.576	0.38	7.4	0.38	13.208	0.38	6.76364
		0.38	5.744	0.38	13.84	0.38	11.672	0.38	7.384	0.38	13.504	0.38	6.74909
		0.39	5.912	0.38	13.936	0.39	11.992	0.38	7.632	0.39	13.84	0.38	6.96
		0.39	5.536	0.38	14.144	0.38	11.624	0.38	7.568	0.39	13.408	0.38	6.90909
		0.39	5.704	0.39	14.08	0.39	11.96	0.38	7.528	0.39	13.568	0.38	6.88
		0.39	5.856	0.38	13.936	0.38	11.56	0.38	7.504	0.39	13.824	0.38	6.86545
		0.39	5.864	0.39	14.328	0.39	12.144	0.39	7.792	0.39	13.72	0.39	7.10545
		0.39	5.968	0.39	14.472	0.39	11.832	0.39	7.696	0.39	14.064	0.39	7.03273
		0.39	6.04	0.39	14.192	0.39	11.968	0.39	7.64	0.39	13.512	0.39	6.98909
		0.39	5.672	0.39	14.384	0.39	11.792	0.39	7.608	0.39	13.8	0.39	6.96727
		0.39	5.84	0.39	14.152	0.39	11.976	0.39	7.6	0.4	13.944	0.39	6.96
		0.4	6.112	0.39	14.528	0.4	12.224	0.39	7.856	0.4	14.096	0.39	7.17818
		0.4	6.104	0.39	14.672	0.39	11.904	0.39	7.784	0.4	14.176	0.39	7.12
		0.4	5.8	0.39	14.064	0.4	12.224	0.39	7.728	0.4	13.832	0.39	7.07636
		0.4	5.944	0.39	14.288	0.39	11.856	0.39	7.688	0.4	14.088	0.39	7.04727
		0.4	6.208	0.4	14.728	0.4	12.464	0.39	8.04	0.4	14.208	0.39	7.33091
		0.4	6.256	0.4	14.848	0.4	11.976	0.4	7.944	0.4	14.384	0.39	7.35273
		0.4	5.88	0.4	14.336	0.4	12.416	0.4	7.864	0.4	13.88	0.4	7.57818
		0.4	6.024	0.4	14.48	0.4	11.88	0.4	7.808	0.4	14.144	0.4	7.48364
		0.4	6.16	0.4	14.76	0.4	12.424	0.4	7.832	0.4	14.296	0.4	7.12
		0.4	6.312	0.4	14.976	0.4	12.392	0.4	8.168	0.4	14.464	0.4	7.54182
		0.4	6.36	0.4	15	0.4	12.272	0.4	8.056	0.41	14.296	0.4	7.45455
		0.4	6	0.4	14.56	0.4	12.424	0.4	7.976	0.4	14.168	0.4	7.38909
		0.4	6.088	0.4	14.752	0.4	12.168	0.4	7.912	0.4	14.4	0.4	7.33091
		0.41	6.432	0.4	15.144	0.4	12.76	0.4	8.304	0.41	14.632	0.4	7.66545
		0.41	6.464	0.4	15.24	0.4	12.208	0.4	8.224	0.41	14.592	0.4	7.58545
		0.41	6.496	0.4	14.656	0.4	12.592	0.4	8.12	0.41	14.296	0.4	7.49818
		0.41	6.104	0.4	14.848	0.41	12.288	0.4	8.04	0.41	14.52	0.4	7.44
		0.41	6.288	0.41	15.176	0.41	12.68	0.4	8.096	0.41	14.632	0.4	7.46182
		0.41	6.528	0.41	15.368	0.41	12.768	0.41	8.464	0.41	14.784	0.41	7.61455
		0.41	6.56	0.41	15.368	0.41	12.536	0.41	8.32	0.42	14.744	0.41	7.53455
		0.41	6.592	0.41	14.976	0.41	12.744	0.41	8.216	0.41	14.432	0.41	7.46909
		0.41	6.176	0.41	15.144	0.41	12.456	0.41	8.136	0.41	14.648	0.41	7.41818
		0.42	6.624	0.41	15.512	0.41	13.032	0.41	8.576	0.42	14.992	0.41	7.78182
		0.42	6.648	0.41	15.592	0.41	12.52	0.41	8.512	0.42	14.704	0.41	7.76
		0.42	6.672	0.41	15.056	0.41	12.888	0.41	8.384	0.42	14.696	0.41	7.65818
		0.42	6.696	0.41	15.216	0.42	12.552	0.41	8.28	0.42	14.888	0.41	7.57818
		0.42	6.376	0.41	15.584	0.41	12.984	0.41	8.368	0.42	14.744	0.41	7.62909
		0.42	6.472	0.42	15.696	0.42	12.984	0.42	8.736	0.42	14.928	0.42	7.96364
		0.42	6.544	0.42	15.776	0.42	12.88	0.42	8.568	0.42	15.072	0.42	7.84
		0.42	6.6	0.42	15.248	0.42	12.984	0.42	8.44	0.42	15.168	0.42	7.74545
		0.42	6.648	0.42	15.408	0.42	12.744	0.42	8.336	0.42	14.672	0.42	7.66545
		0.42	6.88	0.42	15.832	0.42	13.344	0.42	8.872	0.42	15.232	0.42	8.10182
		0.42	6.864	0.42	15.896	0.42	12.824	0.42	8.848	0.43	15.336	0.42	8.00727
		0.42	6.872	0.42	15.792	0.42	13.232	0.42	8.68	0.42	14.856	0.42	7.88364
		0.42	6.88	0.42	15.456	0.42	12.752	0.42	8.544	0.42	15.056	0.42	7.78909
		0.43	7.008	0.42	15.88	0.42	13.328	0.42	8.664	0.43	15.344	0.42	8.05818
		0.43	6.984	0.42	16.032	0.43	13.408	0.42	9.12	0.43	15.448	0.42	8.35636
		0.43	6.976	0.42	16.088	0.42	13.056	0.42	8.904	0.43	14.936	0.42	8.18909
		0.43	6.976	0.42	15.52	0.43	13.448	0.42	8.736	0.43	15.136	0.42	8.05091
		0.43	6.984	0.42	15.664	0.42	12.952	0.42	8.608	0.43	15.304	0.42	7.94182
		0.43	7.152	0.43	16.136	0.43	13.656	0.42	9.192	0.43	15.536	0.42	8.42182
		0.43	7.12	0.43	16.192	0.43	13.104	0.43	9.192	0.44	15.456	0.43	8.26909
		0.43	7.112	0.43	16.24	0.43	13.496	0.43	8.992	0.43	15.168	0.43	8.10182
		0.43	7.104	0.43	15.664	0.43	13.104	0.43	8.824	0.43	15.336	0.43	7.97818
		0.43	7.288	0.43	16.144	0.43	13.664	0.43	9.24	0.44	15.672	0.43	8.10182
		0.44	7.248	0.43	16.344	0.44	13.64	0.43	9.424	0.44	15.744	0.43	8.30545
		0.44	7.224	0.43	16.376	0.43	13.416	0.43	9.192	0.44	15.216	0.43	8.16727
		0.44	7.216	0.44	16.328	0.44	13.704	0.43	9.008	0.44	15.392	0.43	8.32
		0.44	7.208	0.43	15.864	0.43	13.264	0.43	9.048	0.44	15.552	0.43	8.26909
		0.44	7.408	0.44	16.456	0.44	13.944	0.44	9.528	0.44	15.832	0.44	8.41455
		0.44	7.368	0.44	16.488	0.44	13.408	0.44	9.28	0.44	15.648	0.44	8.26182
		0.44	7.344	0.44	16.52	0.44	13.72	0.44	9.464	0.44	15.432	0.43	8.22545
		0.44	7.328	0.44	16.056	0.44	13.608	0.44	9.248	0.44	15.584	0.44	8.34909
		0.44	7.52	0.44	16.512	0.44	13.928	0.44	9.728	0.44	15.904	0.44	8.72
		0.44	7.464	0.44	16.632	0.44	14.056	0.44	9.648	0.44	15.976	0.44	8.87273
		0.44	7.432	0.44	16.656	0.44	13.72	0.44	9.4	0.45	15.704	0.44	8.64727
		0.44	7.416	0.44	16.424	0.44	14.064	0.44	9.752	0.44	15.64	0.44	8.95273
		0.44	7.4	0.44	16.208	0.44	13.496	0.44	9.504	0.44	15.776	0.44	8.78545
		0.45	7.664	0.44	16.76	0.44	14.272	0.44	9.944	0.45	16.104	0.44	9.14182
		0.45	7.608	0.44	16.776	0.45	13.84	0.44	9.648	0.45	16.136	0.44	8.89455
		0.45	7.576	0.44	16.792	0.44	13.976	0.44	9.488	0.45	15.648	0.44	8.71273
		0.45	7.552	0.45	16.816	0.45	14.216	0.44	9.8	0.45	15.8	0.44	8.95273
		0.45	7.824	0.45	16.824	0.45	13.952	0.44	10.008	0.45	16.168	0.45	9.11273
		0.45	7.752	0.45	16.88	0.45	14.28	0.45	9.92	0.45	16.224	0.45	8.93091
		0.45	7.704	0.45	16.896	0.45	14.296	0.45	9.632	0.45	16.184	0.44	8.88727
		0.45	7.672	0.45	16.912	0.45	14.016	0.45	10.088	0.45	15.84	0.45	8.96
		0.45	7.648	0.45	16.96	0.45	14.384	0.45	9.816	0.45	15.976	0.45	8.76364
		0.46	7.896	0.45	17.056	0.45	14.68	0.45	10.264	0.46	16.36	0.45	9.25091
		0.46	7.832	0.45	17.064	0.45	14.112	0.45	9.928	0.46	16.4	0.45	8.99636
		0.46	7.784	0.45	17.072	0.45	14.432	0.45	9.968	0.46	15.816	0.45	8.90182
		0.46	7.752	0.45	17.08	0.46	14.328	0.45	10.064	0.46	15.968	0.45	9.12727
		0.46	8.064	0.46	17.208	0.45	14.664	0.45	10.312	0.46	16.464	0.45	9.31636
		0.46	7.976	0.46	17.2	0.46	14.864	0.46	10.248	0.46	16.496	0.46	9.21455
		0.46	7.912	0.46	17.2	0.46	14.264	0.45	9.928	0.46	16.536	0.46	8.97455
		0.46	7.872	0.46	17.2	0.46	14.584	0.46	10.344	0.46	16.048	0.45	9.04
		0.46	7.848	0.46	17.296	0.46	14.848	0.46	10.096	0.46	16.208	0.46	9.25818
		0.46	8.152	0.46	17.32	0.46	15.04	0.46	10.672	0.46	16.616	0.46	9.58545
		0.46	8.064	0.46	17.312	0.46	14.464	0.46	10.28	0.46	16.648	0.46	9.27273
		0.46	8	0.46	17.304	0.46	14.704	0.46	10.288	0.47	16.256	0.46	9.60727
		0.46	7.952	0.46	17.304	0.46	14.984	0.46	10.352	0.46	16.24	0.46	9.36727
		0.47	8.304	0.46	17.48	0.46	15.056	0.46	10.64	0.47	16.72	0.46	9.57818
		0.47	8.232	0.46	17.456	0.46	15.24	0.46	10.552	0.47	16.744	0.46	9.71636
		0.47	8.144	0.46	17.44	0.46	14.648	0.46	10.336	0.47	16.776	0.46	9.40364
		0.47	8.08	0.46	17.432	0.46	14.88	0.46	10.632	0.47	16.456	0.46	9.57091
		0.47	8.08	0.47	17.584	0.47	15.264	0.46	10.416	0.47	16.432	0.46	9.37455
		0.47	8.432	0.47	17.64	0.47	15.28	0.47	10.976	0.47	16.84	0.47	9.89091
		0.47	8.312	0.47	17.608	0.47	15.216	0.47	10.552	0.47	16.864	0.47	9.57091
		0.47	8.224	0.47	17.584	0.47	14.992	0.46	10.728	0.47	16.896	0.46	9.46182
		0.47	8.16	0.47	17.568	0.47	15.232	0.47	10.616	0.47	16.92	0.47	9.66545
		0.47	8.544	0.47	17.792	0.47	15.4	0.47	10.952	0.48	16.664	0.47	9.74545
		0.48	8.464	0.47	17.752	0.47	15.576	0.47	10.888	0.48	16.736	0.47	9.65091
		0.48	8.36	0.47	17.72	0.47	15.08	0.47	10.64	0.48	16.792	0.47	9.56364
		0.48	8.272	0.47	17.696	0.47	15.344	0.47	10.92	0.48	16.84	0.47	9.39636
		0.48	8.344	0.47	17.936	0.48	15.56	0.47	10.792	0.48	17.104	0.47	9.73091
		0.48	8.68	0.48	17.88	0.48	15.72	0.47	11.272	0.48	17.168	0.48	9.86909
		0.48	8.536	0.48	17.84	0.48	15.128	0.48	10.816	0.48	17.168	0.48	9.53455
		0.48	8.432	0.48	17.816	0.48	15.4	0.47	11.208	0.48	17.176	0.47	9.92727
		0.48	8.336	0.48	17.792	0.48	15.632	0.48	10.816	0.48	17.184	0.48	9.69455
		0.48	8.768	0.48	18.064	0.48	15.8	0.48	11.208	0.48	16.984	0.48	10.0073
		0.48	8.744	0.48	18.008	0.48	15.624	0.48	11.248	0.48	17.032	0.48	9.89818
		0.48	8.608	0.48	17.976	0.48	15.4	0.48	10.952	0.48	17.064	0.48	9.96364
		0.48	8.496	0.48	17.944	0.48	15.648	0.48	11.216	0.48	17.088	0.48	9.69455
		0.48	8.6	0.48	18.232	0.48	15.84	0.48	11.12	0.49	17.4	0.48	10.2618
		0.49	8.936	0.48	18.16	0.48	15.992	0.48	11.584	0.49	17.448	0.48	9.97091
		0.49	8.768	0.48	18.112	0.48	15.44	0.48	11.088	0.49	17.424	0.48	10.1091
		0.49	8.632	0.48	18.08	0.48	15.688	0.48	11.528	0.49	17.416	0.48	9.82545
		0.49	8.528	0.48	18.048	0.48	15.904	0.48	11.096	0.49	17.416	0.48	9.98545
		0.49	9	0.49	18.352	0.49	16.112	0.48	11.544	0.49	17.536	0.49	10.2618
		0.49	8.96	0.49	18.28	0.49	15.76	0.49	11.552	0.49	17.528	0.49	9.89818
		0.49	8.808	0.49	18.232	0.49	15.76	0.48	11.288	0.49	17.52	0.48	9.96364
		0.49	8.68	0.49	18.192	0.49	15.968	0.49	11.528	0.49	17.512	0.48	10.4582
		0.49	8.816	0.49	18.384	0.49	16.2	0.49	11.472	0.5	17.704	0.49	10.4946
		0.5	9.192	0.49	18.216	0.49	16.312	0.49	11.96	0.5	17.672	0.49	10.5164
		0.5	9	0.49	18.064	0.49	15.776	0.49	11.424	0.5	17.648	0.49	10.2982
		0.5	8.848	0.49	18.056	0.49	16	0.49	11.896	0.5	17.632	0.49	10.5236
		0.5	8.72	0.49	18.048	0.49	16.184	0.49	11.424	0.5	17.624	0.49	10.1745
		0.5	9.24	0.5	18.248	0.5	16.376	0.49	11.904	0.5	17.84	0.49	10.8291
		0.5	9.224	0.5	18.2	0.5	16.008	0.5	11.888	0.5	17.8	0.5	10.4291
		0.5	9.048	0.5	18.176	0.5	15.992	0.49	11.72	0.5	17.776	0.49	10.64
		0.5	8.896	0.5	18.16	0.5	16.2	0.5	11.856	0.5	17.752	0.5	10.4436
		0.5	9.384	0.5	18.568	0.5	16.472	0.5	11.84	0.5	17.992	0.49	10.7855
		0.5	9.392	0.5	18.488	0.5	16.488	0.5	12.312	0.5	17.936	0.5	10.7564
		0.5	9.192	0.5	18.424	0.5	16.024	0.5	11.736	0.5	17.896	0.5	10.5818
		0.5	9.032	0.5	18.384	0.5	16.232	0.5	12.232	0.5	17.872	0.5	10.8
		0.5	9.096	0.5	18.368	0.5	16.44	0.5	11.712	0.5	17.848	0.5	10.4727
		0.51	9.576	0.5	18.68	0.5	16.632	0.5	12.28	0.51	18.112	0.5	11.0909
		0.51	9.352	0.5	18.608	0.51	16.152	0.5	12.224	0.51	18.056	0.5	10.6255
		0.51	9.168	0.5	18.544	0.5	16.208	0.5	12.088	0.51	18.024	0.5	11.0473
		0.5	9.432	0.5	18.496	0.5	16.392	0.5	12.128	0.51	17.984	0.5	10.64
		0.51	9.752	0.51	18.928	0.51	16.656	0.5	12.16	0.51	18.28	0.5	11.1418
		0.51	9.568	0.51	18.816	0.51	16.736	0.51	12.648	0.51	18.2	0.51	10.9746
		0.51	9.36	0.51	18.736	0.51	16.16	0.5	12.064	0.51	18.152	0.5	11.0182
		0.51	9.4	0.51	18.672	0.51	16.352	0.51	12.568	0.51	18.112	0.51	10.96
		0.51	9.608	0.51	18.68	0.51	16.608	0.51	12.104	0.51	18.104	0.5	10.9164
		0.52	9.816	0.51	19.048	0.51	16.768	0.51	12.648	0.52	18.384	0.51	11.3382
		0.52	9.568	0.51	18.936	0.51	16.144	0.51	12.496	0.52	18.32	0.51	10.9527
		0.51	9.424	0.51	18.856	0.51	16.336	0.51	12.48	0.52	18.272	0.51	11.3382
		0.52	9.776	0.51	18.792	0.51	16.488	0.51	12.472	0.52	18.232	0.51	10.8727
		0.52	9.952	0.51	19.264	0.52	16.592	0.51	12.544	0.52	18.56	0.51	11.5054
		0.52	9.888	0.52	19.128	0.52	16.664	0.51	12.976	0.52	18.464	0.51	11.1418
		0.52	9.632	0.52	19.024	0.52	16.088	0.51	12.488	0.52	18.4	0.51	11.4473
		0.52	9.696	0.52	18.944	0.52	16.28	0.51	12.832	0.52	18.352	0.51	11.2364
		0.52	9.88	0.52	19	0.52	16.552	0.51	12.576	0.52	18.384	0.52	11.2945
		0.52	10.128	0.52	19.4	0.52	16.576	0.52	13.056	0.52	18.696	0.52	11.68
		0.52	9.84	0.52	19.272	0.52	16.04	0.52	12.704	0.52	18.6	0.52	11.4036
		0.52	9.672	0.52	19.168	0.52	16.224	0.52	12.96	0.52	18.528	0.52	11.5927
		0.52	10.016	0.52	19.088	0.52	16.336	0.52	12.696	0.52	18.464	0.52	11.3527
		0.52	10.232	0.52	19.6	0.52	16.072	0.52	13.304	0.53	18.824	0.52	11.8327
		0.53	10.104	0.52	19.448	0.52	16.24	0.52	13	0.53	18.696	0.52	11.7018
		0.53	9.832	0.52	19.328	0.52	16.368	0.52	12.88	0.53	18.6	0.52	11.6145
		0.53	10.272	0.52	19.232	0.52	15.832	0.52	13.088	0.53	18.536	0.52	11.7527
		0.53	10.112	0.52	19.336	0.52	16.216	0.52	13.208	0.53	18.608	0.52	11.5491
		0.53	10.36	0.53	19.656	0.53	16.44	0.53	13.496	0.53	18.832	0.53	12.16
		0.53	10.056	0.53	19.504	0.53	15.864	0.52	13.096	0.53	18.712	0.52	11.6654
		0.53	10.264	0.53	19.392	0.53	16.08	0.53	13.392	0.53	18.616	0.52	11.9564
		0.53	10.104	0.53	19.296	0.53	16.248	0.52	13.016	0.53	18.536	0.53	11.8109
		0.53	10.68	0.53	19.944	0.53	16.24	0.53	13.696	0.54	18.696	0.53	11.9055
		0.54	10.36	0.53	19.816	0.53	16.368	0.53	13.304	0.54	18.448	0.53	12.2909
		0.53	10.088	0.53	19.664	0.53	15.816	0.53	13.448	0.54	18.296	0.53	11.9491
		0.53	10.56	0.53	19.552	0.53	16.04	0.53	13.424	0.54	18.216	0.53	12.0364
		0.54	10.416	0.53	19.696	0.53	16.336	0.53	13.608	0.54	18.4	0.53	12.2473
		0.54	10.856	0.54	19.84	0.54	16.44	0.53	14.016	0.54	18.336	0.53	12.56
		0.54	10.48	0.54	19.72	0.54	15.888	0.53	13.416	0.54	18.28	0.53	11.9927
		0.54	10.352	0.53	19.968	0.54	16.104	0.53	13.888	0.54	18.232	0.53	12.3709
		0.54	10.704	0.54	19.88	0.54	16.28	0.53	13.384	0.54	18.2	0.54	12.0582
		0.54	11.008	0.54	20.28	0.54	16.4	0.54	14.104	0.54	18.472	0.54	12.5891
		0.54	10.784	0.54	20.048	0.54	16.344	0.54	13.888	0.54	18.4	0.54	12.4582
		0.54	10.448	0.54	19.872	0.54	15.992	0.54	13.904	0.54	18.352	0.54	12.3709
		0.54	10.976	0.54	19.728	0.54	16.192	0.54	13.92	0.54	18.312	0.54	12.5164
		0.54	10.856	0.54	19.912	0.54	16.408	0.54	14.112	0.55	18.568	0.54	12.4727
		0.55	11.208	0.54	20.168	0.54	16.504	0.54	14.416	0.55	18.576	0.54	12.8509
		0.55	10.8	0.54	19.808	0.54	15.928	0.54	14	0.55	18.512	0.54	12.4291
		0.54	10.872	0.54	19.512	0.54	16.144	0.54	14.416	0.55	18.464	0.54	12.8073
		0.55	10.96	0.54	19.192	0.54	16.312	0.54	13.832	0.55	18.424	0.54	12.2909
		0.55	11.32	0.55	19.016	0.55	16.472	0.54	14.584	0.55	18.728	0.54	12.9818
		0.55	11.136	0.55	18.824	0.55	15.928	0.54	14.112	0.55	18.648	0.55	12.6327
		0.55	10.872	0.55	18.712	0.55	16.072	0.54	14.416	0.55	18.584	0.54	12.7927
		0.55	11.256	0.55	18.632	0.55	16.248	0.55	14.232	0.55	18.536	0.55	12.7709
		0.55	11.16	0.55	18.816	0.55	16.088	0.55	14.656	0.55	18.832	0.55	12.96
		0.55	11.568	0.55	18.72	0.55	16.216	0.55	14.768	0.55	18.816	0.55	13.1491
		0.55	11.12	0.55	18.656	0.55	16.312	0.55	14.4	0.55	18.736	0.55	12.8073
		0.55	11.288	0.55	18.6	0.55	15.776	0.55	14.8	0.55	18.672	0.55	13.1418
		0.55	11.272	0.55	18.56	0.55	15.976	0.55	14.256	0.55	18.624	0.55	12.7273
		0.55	11.672	0.55	18.856	0.56	16.2	0.55	14.984	0.56	18.968	0.55	13.3164
		0.56	11.4	0.55	18.776	0.55	15.832	0.55	14.552	0.56	18.864	0.55	12.8873
		0.55	11.352	0.55	18.712	0.56	15.624	0.55	14.816	0.56	18.792	0.55	13.1346
		0.56	11.464	0.55	18.672	0.55	15.552	0.55	14.6	0.56	18.224	0.55	13.0836
		0.56	11.472	0.56	18.984	0.57	4.856	0.55	15.064	0.56	18.624	0.55	13.3382
		0.56	11.928	0.56	18.896	0.56	4.744	0.56	15.072	0.56	18.56	0.56	12.8291
		0.56	11.448	0.56	18.84	0.57	5.016	0.55	14.832	0.56	18.288	0.56	13.0546
		0.56	11.64	0.56	18.784	0.56	4.72	0.56	15.168	0.57	18.44	0.56	12.6909
		0.56	11.544	0.56	18.76	0.56	4.968	0.55	14.728	0.57	18.32	0.56	13.0254
		0.56	11.992	0.56	19.016	0.57	5.224	0.56	15.392	0.57	18.896	0.56	12.96
		0.57	11.696	0.56	18.936	0.57	5.336	0.56	14.816	0.57	18.808	0.56	12.8727
		0.56	11.744	0.56	18.88	--	--	0.56	15.176	0.57	18.84	0.56	13.0836
		0.57	11.76	0.56	18.84	--	--	0.56	15.016	0.57	18.544	0.56	12.9382
		0.57	11.808	0.57	19.2	--	--	0.56	15.504	0.57	18.976	0.56	13.4182
		0.57	12.24	0.57	19.096	--	--	0.57	15.328	0.57	18.88	0.56	13.2582
		0.57	11.72	0.57	19.024			0.56	15.296	0.57	18.816	0.56	13.5273
		0.57	12.08	0.57	18.968			0.57	15.36	0.57	18.768	0.57	13.5345
		0.57	11.776	0.57	18.976			0.56	15.28	0.57	18.752	0.57	13.4836
		0.57	12.264	0.57	19.288			0.57	15.784	0.57	19.136	0.57	13.8036
		0.57	12.048	0.57	19.184			0.57	15.28	0.57	19.04	0.57	13.4909
		0.57	12.128	0.57	19.112			0.57	15.616	0.57	18.968	0.57	13.7673
		0.57	12.04	0.57	19.048			0.57	15.128	0.57	18.912	0.57	13.44
		0.57	12.128	0.57	19.448			0.57	15.84	0.58	19.344	0.57	13.9345
		0.58	12.552	0.57	19.328			0.57	15.64	0.58	19.208	0.57	13.9855
		0.58	12	0.57	19.24			0.57	15.592	0.58	19.12	0.57	13.6073
		0.58	12.456	0.57	19.16			0.57	15.872	0.58	19.048	0.57	13.92
		0.58	12.096	0.57	19.224			0.57	15.576	0.58	19.056	0.57	13.5491
		0.58	12.584	0.58	19.512			0.57	16.12	0.58	19.752	0.57	14.1745
		0.58	12.4	0.58	19.4			0.57	15.648	0.58	19.568	0.58	13.6364
		0.58	12.376	0.58	19.312			0.57	15.968	0.58	19.448	0.57	13.8982
		0.58	12.4	0.58	19.24			0.58	15.488	0.58	19.352	0.58	13.9345
		0.58	12.52	0.58	19.744			0.58	16.192	0.59	19.512	0.58	14.1673
		0.59	12.792	0.58	19.592			0.58	15.976	0.59	19.464	0.58	14.2546
		0.58	12.344	0.58	19.48			0.58	15.976	0.59	19.376	0.58	13.8909
		0.59	12.76	0.58	19.392			0.58	16.224	0.59	19.304	0.58	14.1818
		0.59	12.392	0.58	19.552			0.58	16.024	0.59	19.416	0.58	13.8473
		0.59	12.872	0.59	19.76			0.58	16.424	0.59	19.4	0.58	14.4509
		0.59	12.672	0.59	19.632			0.58	15.848	0.59	19.632	0.58	14.0509
		0.59	12.696	0.59	19.528			0.58	16.168	0.59	19.592	0.58	14.2473
		0.59	12.688	0.59	19.44			0.59	16.088	0.59	19.472	0.59	14.1818
		0.59	12.848	0.59	19.92			0.59	16.088	0.59	19.912	0.59	14.48
		0.59	12.984	0.59	19.768			0.59	16.368	0.59	19.72	0.59	14.2546
		0.59	12.72	0.59	19.648			0.59	16.584	0.59	19.592	0.59	14.3636
		0.59	12.912	0.59	19.552			0.59	16.088	0.59	19.512	0.59	14.2909
		0.59	12.896	0.59	19.768			0.59	16.64	0.59	19.68	0.59	14.4146
		0.6	13.088	0.59	20.056			0.59	16.776	0.6	19.92	0.59	14.72
		0.59	12.88	0.59	19.904			0.59	16.312	0.6	19.76	0.59	14.32
		0.6	13.064	0.59	19.776			0.59	16.592	0.6	19.648	0.59	14.5309
		0.59	12.8	0.59	19.664			0.59	16.464	0.6	19.552	0.59	14.3782
		0.6	13.424	0.6	20.184			0.59	16.512	0.6	19.856	0.59	14.7855
		0.6	12.864	0.6	20			0.59	16.752	0.6	19.712	0.6	14.8364
		0.6	13.336	0.6	19.864			0.59	16.944	0.6	19.608	0.59	14.56
		0.6	12.784	0.6	19.744			0.59	16.392	0.6	19.928	0.59	14.7927
		0.6	13.408	0.6	20			0.6	17.048	0.61	20.12	0.6	14.6909
		0.61	13.176	0.6	20.224			0.6	17.184	0.61	19.944	0.6	14.8727
		0.6	13.304	0.6	20.048			0.6	16.632	0.61	19.8	0.6	15.0546
		0.61	13.12	0.6	19.904			0.6	16.896	0.61	19.68	0.6	14.64
		0.6	13.264	0.6	19.792			0.6	17	0.61	19.584	0.6	14.8509
		0.61	13.68	0.61	20.488			0.6	17.072	0.61	20.272	0.6	15.1564
		0.61	13.216	0.61	20.264			0.6	17.248	0.61	20.04	0.61	14.9818
		0.61	13.584	0.61	20.096			0.6	16.792	0.61	19.88	0.6	14.8946
		0.61	13.144	0.61	19.952			0.6	16.984	0.61	19.752	0.6	15.1127
		0.61	13.752	0.61	20.256			0.61	17.384	0.61	20.032	0.61	14.8436
		0.61	13.416	0.61	20.336			0.61	17.512	0.61	20.168	0.61	15.0473
		0.61	13.6	0.61	20.168			0.61	17.024	0.61	20	0.61	15.2291
		0.61	13.456	0.61	20.032			0.61	17.248	0.61	19.864	0.61	15.2
		0.61	13.504	0.61	19.92			0.61	17.464	0.61	19.752	0.61	14.96
		0.62	13.96	0.61	20.504			0.61	17.632	0.62	20.144	0.61	15.4764
		0.61	13.536	0.61	20.296			0.61	17.088	0.62	19.952	0.61	15.2
		0.62	13.888	0.61	20.136			0.61	17.32	0.62	19.808	0.61	14.96
		0.61	13.488	0.61	20			0.61	17.512	0.62	20.464	0.61	15.1782
		0.62	14.072	0.61	20.36			0.61	17.728	0.62	20.632	0.61	15.6145
		0.62	13.64	0.62	20.44			0.62	17.808	0.62	20.544	0.62	15.3891
		0.62	13.944	0.62	20.256			0.61	17.336	0.62	20.312	0.61	15.3454
		0.62	13.696	0.62	20.104			0.61	17.544	0.62	20.136	0.61	15.5273
		0.62	13.888	0.62	20.04			0.62	17.808	0.62	20.016	0.62	15.2727
		0.63	14.16	0.62	20.632			0.62	17.952	0.63	20.72	0.62	15.3164
		0.62	13.848	0.62	20.424			0.62	17.424	0.63	20.432	0.62	15.5127
		0.63	14.24	0.62	20.256			0.62	17.576	0.63	20.232	0.62	15.6654
		0.62	13.736	0.62	20.112			0.62	17.76	0.63	20.072	0.62	15.7745
		0.63	14.376	0.62	20.536			0.62	18.088	0.63	20.44	0.62	15.68
		0.63	13.976	0.63	20.544			0.63	17.888	0.63	20.504	0.62	15.8836
		0.63	14.184	0.63	20.36			0.62	17.664	0.63	20.28	0.62	15.9855
		0.63	14.056	0.63	20.2			0.62	17.848	0.63	20.112	0.63	15.8836
		0.63	14.208	0.63	20.184			0.63	18.168	0.63	20.048	0.62	15.6
		0.63	14.52	0.63	20.728			0.63	18.28	0.63	20.56	0.63	16.0218
		0.63	14.112	0.63	20.528			0.63	17.736	0.63	20.304	0.63	16.1236
		0.63	14.512	0.63	20.352			0.63	17.864	0.63	20.12	0.63	15.5709
		0.63	14.024	0.63	20.208			0.63	18.032	0.63	19.968	0.63	15.7309
		0.63	14.696	0.63	20.688			0.63	18.352	0.63	20.4	0.63	16.08
		0.64	14.336	0.63	20.632			0.63	18.432	0.64	20.264	0.63	15.7018
		0.63	14.512	0.63	20.448			0.63	18.048	0.64	19.976	0.63	15.6509
		0.64	14.424	0.63	20.28			0.63	17.992	0.64	19.752	0.63	15.8327
		0.63	14.536	0.63	20.728			0.63	18.4	0.64	19.712	0.63	15.8327
		0.64	14.904	0.64	20.88			0.63	18.568	0.64	19.72	0.63	15.9345
		0.64	14.464	0.64	20.672			0.64	18.632	0.64	19.504	0.63	16.0654
		0.64	14.84	0.64	20.488			0.63	18.048	0.64	19.344	0.63	16.1745
		0.64	14.32	0.64	20.344			0.63	18.216	0.64	19.216	0.64	15.68
		0.64	15.032	0.64	20.944			0.64	18.664	0.65	19.336	0.64	16.3636
		0.65	14.64	0.64	21.024			0.64	18.728	0.65	19.12	0.64	16.0291
		0.64	14.8	0.64	20.8			0.64	18.584	0.65	18.936	0.64	15.7236
		0.65	14.848	0.64	20.616			0.64	18.224	0.65	18.824	0.64	15.8909
		0.64	14.832	0.64	20.696			0.64	18.688	0.65	18.92	0.64	16.1455
		0.65	15.272	0.65	21.256			0.64	18.848	0.65	18.784	0.65	16.4436
		0.65	14.696	0.65	21.008			0.64	18.896	0.65	18.688	0.64	15.8691
		0.65	15.056	0.65	20.792			0.65	18.568	0.65	18.608	0.64	16.0145
		0.65	14.784	0.65	20.616			0.64	18.392	0.65	18.536	0.64	16.16
		0.65	15.304	0.65	21.256			0.65	18.968	0.65	18.688	0.65	16.5164
		0.65	15.192	0.65	21.2			0.65	19.008	0.65	18.568	0.65	16.5818
		0.65	15.088	0.65	20.976			0.65	19.056	0.65	18.48	0.65	16.6473
		0.65	15.392	0.65	20.776			0.65	18.816	0.65	18.4	0.65	16.1018
		0.65	15.112	0.65	20.912			0.65	18.896	0.66	18.496	0.65	16.3564
		0.66	15.648	0.65	21.416			0.65	19.176	0.66	18.296	0.65	16.8218
		0.65	15.048	0.65	21.16			0.65	19.208	0.66	18.128	0.65	16.8582
		0.65	15.4	0.65	20.936			0.65	19.24	0.66	17.44	0.65	16.9091
		0.66	15.096	0.65	20.768			0.65	18.896	0.66	17.544	0.65	16.4582
		0.66	15.68	0.66	21.52			0.65	18.864	0.66	17.976	0.65	16.9382
		0.66	15.392	0.66	21.248			0.65	18.968	0.66	17.92	0.65	16.9746
		0.66	15.424	0.66	21.032			0.65	19.048	0.67	17.872	0.65	17.0109
		0.66	15.656	0.66	20.832			0.65	19.12	0.66	17.424	0.65	17.0545
		0.66	15.544	0.66	21.56			0.66	19.6	0.67	17.864	0.66	17.0982
		0.66	15.944	0.66	21.44			0.66	19.592	0.67	17.872	0.66	17.1418
		0.66	15.304	0.66	21.192			0.66	19.592	0.67	17.872	0.66	17.1782
		0.66	15.64	0.66	20.984			0.66	19.6	0.67	17.368	0.66	17.2145
		0.67	15.704	0.66	21.312			0.66	19.616	0.67	17.368	0.66	17.2436
		0.67	15.856	0.67	21.656			0.66	19.688	0.67	17.856	0.66	17.3236
		0.67	16.096	0.67	21.392			0.66	19.696	0.67	17.856	0.66	17.3454
		0.67	15.512	0.67	21.16			0.66	19.712	0.67	17.856	0.66	17.3745
		0.67	15.824	0.67	20.968			0.66	19.72	0.67	17.328	0.67	17.0473
		0.67	16.216	0.67	21.752			0.67	19.928	0.67	17.888	0.66	17.2218
		0.67	16.248	0.67	21.56			0.67	19.896	0.67	17.872	0.67	17.4036
		0.67	15.832	0.67	21.352			0.67	19.896	0.67	17.872	0.67	17.4182
		0.67	16.136	0.67	20.984			0.67	19.896	0.68	17.368	0.67	17.44
		0.67	15.928	0.67	20.856			0.67	19.928	0.67	17.448	0.67	17.4618
		0.67	16.144	0.67	21.16			0.67	20.072	0.68	17.856	0.67	17.6509
		0.67	16.392	0.67	20.984			0.67	20.056	0.68	17.856	0.67	17.6364
		0.68	16.496	0.67	20.832			0.67	20.04	0.68	17.856	0.67	17.6436
		0.67	15.992	0.67	20.696			0.67	20.04	0.68	17.36	0.67	17.6582
		0.68	16.632	0.67	21.136			0.67	20.352	0.68	17.896	0.67	17.7236
		0.68	16.792	0.68	21.304			0.67	20.288	0.68	17.864	0.67	17.7164
		0.68	16.128	0.68	21.104			0.67	20.256	0.68	17.432	0.67	17.7164
		0.68	16.416	0.68	20.928			0.67	20.232	0.68	17.416	0.67	17.7236
		0.68	16.696	0.68	20.84			0.67	20.32	0.68	17.544	0.67	17.7382
		0.68	16.952	0.68	21.464			0.68	20.552	0.69	17.824	0.68	17.9564
		0.69	16.552	0.68	21.248			0.68	20.496	0.69	17.808	0.68	17.9273
		0.68	16.512	0.68	21.064			0.68	20.456	0.69	17.264	0.68	17.9054
		0.68	16.776	0.68	21.336			0.68	20.424	0.69	17.384	0.68	17.8982
		0.69	17.088	0.69	21.648			0.68	20.776	0.69	17.744	0.68	18.24
		0.69	17.232	0.69	21.464			0.68	20.696	0.69	17.68	0.68	18.1527
		0.69	16.528	0.69	21.248			0.68	20.64	0.69	17.04	0.68	18.1091
		0.69	16.784	0.69	21.072			0.68	20.6	0.69	17.096	0.68	18.0873
		0.69	17.112	0.68	21.232			0.68	20.736	0.7	10.208	0.68	18.0654
		0.69	17.408	0.69	22			0.69	20.936	0.7	10.312	0.69	18.2473
		0.69	17.36	0.69	22.016			0.69	20.856	0.7	10.32	0.69	18.1891
		0.69	16.936	0.69	21.912			0.69	20.8			0.69	18.1455
		0.69	17.168	0.69	21.832			0.69	20.76			0.69	18.1018
		0.69	17.592	0.69	22.088			0.69	21.28			0.69	18.4073
		0.69	17.704	0.69	21.96			0.69	21.144			0.69	18.24
		0.7	17.16	0.69	21.872			0.69	21.064			0.69	17.7455
		0.69	17.24	0.69	21.8			0.69	21.008			0.69	17.4618
		0.7	17.68	0.7	22.04			0.69	21.248			0.69	17.5273
		0.7	17.872	0.7	21.912			0.69	21.4			0.7	17.6291
		0.7	17.976	0.7	21.816			0.69	21.296			0.69	16.8
		0.7	17.416	0.7	21.744			0.69	21.216			0.69	16.8873
		0.7	17.408	0.7	21.68			0.69	21.152			0.69	16.9818
		0.7	18.096	0.7	21.752			0.7	21.648			0.7	17.2218
		0.7	18.176	0.7	21.664			0.7	21.504			0.7	16.6546
		0.71	18.168	0.7	21.592			0.7	21.408			0.69	16.8509
		0.7	17.672	0.7	21.52			0.7	21.328			0.7	17.1709
		0.7	18.152	0.71	21.232			0.7	21.616			0.7	16.8582
		0.71	18.336	0.71	21.192			0.7	21.744			0.7	17.2218
		0.71	18.424	0.71	21.096			0.7	21.616			0.7	17.2364
		0.71	17.96	0.72	15			0.7	21.528			0.7	17.2509
		0.71	18.128	0.71	10			0.7	21.448			0.7	17.28
		0.71	18.496	0.72				0.71	21.92			0.71	17.5491
		0.71	18.568	0.72				0.71	21.76			0.71	17.4909
		0.71	18.304	0.72				0.71	21.648			0.71	16.9818
		0.71	18.048					0.71	21.56			0.71	17.0618
		0.71	18.568					0.71	21.896			0.71	17.3454
		0.71	18.672					0.71	21.944			0.71	17.36
		0.71	18.744					0.71	21.808			0.71	17.3164
		0.72	18.632					0.71	21.704			0.71	16.7782
		0.71	18.184					0.71	21.616			0.71	16.8873
		0.72	18.888					0.71	22.136			0.71	17.1854
		0.72	18.928					0.71	21.952			0.72	17.1491
		0.72	18.984					0.71	21.832			0.71	16.6109
		0.72	18.32					0.71	21.728			0.71	16.7345
		0.72	18.896					0.71	22.12			0.72	17.0836
		0.72	19.04					0.72	22.136			0.72	17.1055
		0.72	19.088					0.72	21.992			0.72	16.6473
		0.72	19.136					0.72	21.872			0.72	16.6546
		0.72	18.576					0.72	21.8			0.72	16.7855
		0.73	19.248					0.72	22.32			0.72	17.0909
		0.73	19.28					0.72	22.128			0.72	17.12
		0.73	19.32					0.72	22			0.72	16.5745
		0.73	19.36					0.72	21.888			0.72	16.7054
		0.73	18.928					0.72	22.344			0.73	17.12
		0.73	19.032					0.73	22.288			0.73	17.1273
		0.73	19.12					0.73	22.136			0.73	16.7927
		0.73	19.2					0.73	22.016			0.73	16.6255
		0.73	19.296					0.73	22			0.73	16.7418
		0.73	19.704					0.73	22.464			0.73	16.9673
		0.73	19.704					0.73	22.28			0.74	8.76364
		0.73	19.712					0.73	22.144			0.74	8.56
		0.73	19.736					0.73	22.032			0.74	8.48727
		0.74	19.88					0.73	22.544			0.74	8.68364
		0.74	19.872					0.73	22.48
		0.74	19.88					0.73	22.328
		0.74	19.896					0.73	22.192
		0.74	20.008					0.73	22.232
		0.74	20.04					0.74	22.752
		0.74	20.04					0.74	22.536	--	--	--	--
		0.74	20.04					0.74	22.384	--	--	--	--
		0.74	20.048					0.74	22.248	--	--	--	--
		0.75	20.248					0.74	22.824	--	--	--	--
		0.75	20.224					0.74	22.744	--	--	--	--
		0.75	20.208					0.74	22.56	--	--	--	--
		0.75	20.208					0.74	22.416	--	--	--	--
		0.75	20.368					0.74	22.512	--	--	--	--
		0.75	20.424					0.75	23.008	--	--	--	--
		0.75	20.392					0.75	22.784	--	--	--	--
		0.75	20.376					0.75	22.608	--	--	--	--
		0.75	20.36					0.75	22.464	--	--	--	--
		0.75	20.664					0.75	23.152	--	--	--	--
		0.75	20.608					0.75	23.032	--	--	--	--
		0.75	20.576					0.75	22.832	--	--	--	--
		0.75	20.552					0.75	22.664	--	--	--	--
		0.75	20.768					0.75	22.808	--	--	--	--
		0.76	20.856					0.75	23.224	--	--	--	--
		0.76	20.808					0.75	22.992	--	--	--	--
		0.76	20.776					0.75	22.808	--	--	--	--
		0.76	20.744					0.75	22.648	--	--	--	--
		0.76	21.144					0.76	23.4	--	--	--	--
		0.76	21.072					0.76	23.216	--	--	--	--
		0.76	21.016					0.76	23.008	--	--	--	--
		0.76	20.976					0.76	22.832	--	--	--	--
		0.76	21.216					0.76	23.336	--	--	--	--
		0.77	21.24					0.76	23.536	--	--	--	--
		0.77	21.176					0.76	23.288	--	--	--	--
		0.77	21.128					0.76	23.08	--	--	--	--
		0.77	21.088					0.76	22.912	--	--	--	--
		0.77	21.704					0.76	23.72	--	--	--	--
		0.77	21.576					0.77	23.68	--	--	--	--
		0.77	21.488					0.77	23.424	--	--	--	--
		0.77	21.424					0.77	23.216	--	--	--	--
		0.77	21.688					0.77	23.472	--	--	--	--
		0.77	21.968					0.77	24.032	--	--	--	--
		0.77	21.84					0.77	23.712	--	--	--	--
		0.77	21.752					0.77	23.472	--	--	--	--
		0.77	21.68					0.77	23.264	--	--	--	--
		0.78	22.32					0.77	24.104	--	--	--	--
		0.78	22.152					0.77	23.92	--	--	--	--
		0.78	22.04					0.77	23.648	--	--	--	--
		0.78	21.944					0.77	23.424	--	--	--	--
		0.78	22.312					0.77	23.816	--	--	--	--
		0.78	22.552					0.78	24.264	--	--	--	--
		0.78	22.392					0.78	23.936	--	--	--	--
		0.78	22.264					0.78	23.68	--	--	--	--
		0.78	22.16					0.78	23.488	--	--	--	--
		0.79	22.92					0.78	24.352	--	--	--	--
		0.79	22.712					0.78	24.144	--	--	--	--
		0.79	22.56					0.78	23.856	--	--	--	--
		0.79	22.432					0.78	23.624	--	--	--	--
		0.79	22.848					0.78	24.064	--	--	--	--
		0.79	23.064					0.79	24.432	--	--	--	--
		0.79	22.872					0.79	24.096	--	--	--	--
		0.79	22.72					0.79	23.832	--	--	--	--
		0.79	22.608					0.78	23.736	--	--	--	--
		0.79	23.408					0.79	24.544	--	--	--	--
		0.79	23.176					0.79	24.2	--	--	--	--
		0.79	22.992					0.79	23.936	--	--	--	--
		0.79	22.832					0.79	23.872	--	--	--	--
		0.79	23.312					0.79	24.744	--	--	--	--
		0.8	23.512					0.79	24.368	--	--	--	--
		0.8	23.296					0.79	24.088	--	--	--	--
		0.8	23.112					0.79	23.936	--	--	--	--
		0.8	23.024					0.79	24.504	--	--	--	--
		0.8	23.904					0.8	24.592	--	--	--	--
		0.8	23.64					0.8	24.28	--	--	--	--
		0.8	23.432					0.8	24.024	--	--	--	--
		0.8	23.24					0.8	24.544	--	--	--	--
		0.8	23.768					0.8	24.888	--	--	--	--
		0.81	23.952					0.8	24.512	--	--	--	--
		0.81	23.712					0.8	24.224	--	--	--	--
		0.81	23.496					0.8	24.352	--	--	--	--
		0.81	23.52					0.8	24.736	--	--	--	--
		0.81	24.32					0.81	24.736	--	--	--	--
		0.81	24.024					0.81	24.416	--	--	--	--
		0.81	23.784					0.8	24.152	--	--	--	--
		0.81	23.576					0.81	24.632	--	--	--	--
		0.81	24.168					0.81	24.976	--	--	--	--
		0.81	24.456					0.81	24.608	--	--	--	--
		0.81	24.168					0.81	24.32	--	--	--	--
		0.81	23.92					0.81	24.816	--	--	--	--
		0.81	23.984					0.81	24.848	--	--	--	--
		0.82	24.768					0.81	24.856	--	--	--	--
		0.82	24.448					0.81	24.536	--	--	--	--
		0.82	24.176					0.81	24.288	--	--	--	--
		0.82	23.936					0.81	24.736	--	--	--	--
		0.82	25.032					0.82	25.072	--	--	--	--
		0.82	24.696					0.82	24.712	--	--	--	--
		0.82	24.4					0.82	24.416	--	--	--	--
		0.82	24.152					0.82	24.912	--	--	--	--
		0.82	25.08					0.82	25.016	--	--	--	--
		0.83	24.976					0.82	24.944	--	--	--	--
		0.83	24.664					0.82	24.616	--	--	--	--
		0.83	24.384					0.82	24.64	--	--	--	--
		0.83	25.016					0.82	24.784	--	--	--	--
		0.83	25.36					0.83	25.184	--	--	--	--
		0.83	25.008					0.83	24.816	--	--	--	--
		0.83	24.696					0.82	24.512	--	--	--	--
		0.83	25.088					0.83	24.984	--	--	--	--
		0.83	25.472					0.83	25.16	--	--	--	--
		0.83	25.36					0.83	25.072	--	--	--	--
		0.83	25.024					0.83	24.744	--	--	--	--
		0.83	25.016					0.83	24.752	--	--	--	--
		0.83	25.352					0.83	24.92	--	--	--	--
		0.84	25.752					0.83	25.264	--	--	--	--
		0.84	25.376					0.83	24.904	--	--	--	--
		0.84	25.04					0.83	24.688	--	--	--	--
		0.84	25.696					0.83	25.04	--	--	--	--
		0.84	25.888					0.83	25.28	--	--	--	--
		0.84	25.752					0.84	25.128	--	--	--	--
		0.84	25.384					0.84	24.792	--	--	--	--
		0.84	25.496					0.83	25.08	--	--	--	--
		0.84	25.752					0.84	25.008	--	--	--	--
		0.85	26.112					0.84	25.28	--	--	--	--
		0.85	25.712					0.84	24.92	--	--	--	--
		0.84	25.504					0.84	24.848	--	--	--	--
		0.85	26.024					0.84	25.04	--	--	--	--
		0.85	26.224					0.84	25.352	--	--	--	--
		0.85	26.144					0.85	25.184	--	--	--	--
		0.85	25.736					0.85	24.848	--	--	--	--
		0.85	25.832					0.84	25.136	--	--	--	--
		0.85	26.128					0.85	25.12	--	--	--	--
		0.85	26.488					0.85	25.368	--	--	--	--
		0.85	26.056					0.85	24.992	--	--	--	--
		0.85	25.832					0.85	24.712	--	--	--	--
		0.85	26.344					0.85	25.12	--	--	--	--
		0.85	26.6					0.85	25.472	--	--	--	--
		0.86	26.496					0.85	25.096	--	--	--	--
		0.86	26.072					0.85	24.76	--	--	--	--
		0.85	26.448					0.85	25.192	--	--	--	--
		0.86	26.48					0.85	25.056	--	--	--	--
		0.86	26.896					0.86	25.208	--	--	--	--
		0.86	26.432					0.86	24.832	--	--	--	--
		0.86	26.4					0.85	24.552	--	--	--	--
		0.86	26.656					0.86	24.936	--	--	--	--
		0.86	27.04					0.86	25.208	--	--	--	--
		0.87	26.84					0.86	24.768	--	--	--	--
		0.86	26.384					0.86	24.448	--	--	--	--
		0.87	27.048					0.86	24.856	--	--	--	--
		0.87	26.88					0.86	24.808	--	--	--	--
		0.87	27.272					0.87	24.712	--	--	--	--
		0.87	26.784					0.87	24.384	--	--	--	--
		0.87	26.888					0.86	24.152	--	--	--	--
		0.87	27.032					0.87	24.488	--	--	--	--
		0.87	27.472					0.87	24.728	--	--	--	--
		0.87	27.232					0.87	24.368	--	--	--	--
		0.87	26.768					0.87	24.096	--	--	--	--
		0.87	27.44					0.87	24.096	--	--	--	--
		0.87	27.256					0.87	24.608	--	--	--	--
		0.88	27.712					0.87	24.376	--	--	--	--
		0.88	27.192					0.87	24.08	--	--	--	--
		0.87	27.344					0.87	23.848	--	--	--	--
		0.88	27.384					0.87	23.648	--	--	--	--
		0.88	27.88					0.88	24.368	--	--	--	--
		0.88	27.608					0.88	24.04	--	--	--	--
		0.88	27.184					0.88	23.792	--	--	--	--
		0.88	27.768					0.88	23.592	--	--	--	--
		0.88	27.648					0.88	23.84	--	--	--	--
		0.89	28.16					0.88	24.144	--	--	--	--
		0.89	27.6					0.88	23.832	--	--	--	--
		0.88	27.648					0.88	23.592	--	--	--	--
		0.89	27.824					0.88	23.392	--	--	--	--
		0.89	28.36					0.89	23.96	--	--	--	--
		0.89	27.848					0.89	23.52	--	--	--	--
		0.89	27.8					0.89	16.344	--	--	--	--
		0.89	28.04					0.89	10.344	--	--	--	--
		0.89	28.056					0.89	10.728	--	--	--	--
		0.89	28.472					0.89	10.752	--	--	--	--
		0.89	27.896					0.89	10.744	--	--	--	--
		0.89	28.16							--	--	--	--
		0.89	28.072							--	--	--	--
		0.89	28.68							--	--	--	--
		0.9	28.288							--	--	--	--
		0.89	28.12							--	--	--	--
		0.9	28.432	--	--		--		--	--	--	--	--
		0.9	28.504	--	--		--		--	--	--	--	--
		0.9	28.816	--	--		--		--	--	--	--	--
		0.9	28.208	--	--		--		--	--	--	--	--
		0.9	28.696	--	--		--		--	--	--	--	--
		0.9	28.432	--	--		--		--	--	--	--	--
		0.9	29.08	--	--		--		--	--	--	--	--
		0.91	28.728	--	--		--		--	--	--	--	--
		0.9	28.464	--	--		--		--	--	--	--	--
		0.91	28.912	--	--		--		--	--	--	--	--
		0.91	29.024	--	--		--		--	--	--	--	--
		0.91	29.152	--	--		--		--	--	--	--	--
		0.91	28.544	--	--		--		--	--	--	--	--
		0.91	29.216	--	--		--		--	--	--	--	--
		0.91	28.832	--	--		--		--	--	--	--	--
		0.91	29.472	--	--		--		--	--	--	--	--
		0.91	29.176	--	--		--		--	--	--	--	--
		0.91	28.88	--	--		--		--	--	--	--	--
		0.91	29.384	--	--		--		--	--	--	--	--
		0.91	29.544	--	--		--		--	--	--	--	--
		0.92	29.56	--	--		--		--	--	--	--	--
		0.91	29.072	--	--		--		--	--	--	--	--
		0.92	29.736	--	--		--		--	--	--	--	--
		0.92	29.4	--	--		--		--	--	--	--	--
		0.92	30.016	--	--		--		--	--	--	--	--
		0.92	29.536	--	--		--		--	--	--	--	--
		0.92	29.544	--	--		--		--	--	--	--	--
		0.92	29.768	--	--		--		--	--	--	--	--
		0.92	29.984	--	--		--		--	--	--	--	--
		0.93	30.2	--	--		--		--	--	--	--	--
		0.92	29.496	--	--		--		--	--	--	--	--
		0.92	29.992	--	--		--		--	--	--	--	--
		0.93	30.112	--	--		--		--	--	--	--	--
		0.93	30.632	--	--		--		--	--	--	--	--
		0.93	29.912	--	--		--		--	--	--	--	--
		0.93	30.144	--	--		--		--	--	--	--	--
		0.93	30.176	--	--		--		--	--	--	--	--
		0.93	30.448	--	--		--		--	--	--	--	--
		0.93	30.8	--	--		--		--	--	--	--	--
		0.93	30.056	--	--		--		--	--	--	--	--
		0.93	30.52	--	--		--		--	--	--	--	--
		0.93	30.68	--	--		--		--	--	--	--	--
		0.94	31.168	--	--		--		--	--	--	--	--
		0.94	30.408	--	--		--		--	--	--	--	--
		0.93	30.696	--	--		--		--	--	--	--	--
		0.94	30.688	--	--		--		--	--	--	--	--
		0.94	31.008	--	--		--		--	--	--	--	--
		0.94	31.328	--	--		--		--	--	--	--	--
		0.94	30.544	--	--		--		--	--	--	--	--
		0.94	30.984	--	--		--		--	--	--	--	--
		0.94	31.36	--	--		--		--	--	--	--	--
		0.95	31.648	--	--		--		--	--	--	--	--
		0.94	30.84	--	--		--		--	--	--	--	--
		0.94	31.264	--	--		--		--	--	--	--	--
		0.95	31.216	--	--		--		--	--	--	--	--
		0.95	31.656	--	--		--		--	--	--	--	--
		0.95	31.864	--	--		--		--	--	--	--	--
		0.95	31.064	--	--		--		--	--	--	--	--
		0.95	31.608	--	--		--		--	--	--	--	--
		0.95	32.104	--	--		--		--	--	--	--	--
		0.95	32.176	--	--		--		--	--	--	--	--
		0.95	31.424	--	--		--		--	--	--	--	--
		0.95	31.968	--	--		--		--	--	--	--	--
		0.95	31.744	--	--		--		--	--	--	--	--
		0.95	32.224	--	--		--		--	--	--	--	--
		0.96	32.648	--	--		--		--	--	--	--	--
		0.96	31.912	--	--		--		--	--	--	--	--
		0.95	32.032	--	--		--		--	--	--	--	--
		0.96	32.784	--	--		--		--	--	--		--
		0.96	32.896	--	--		--		--	--	--		--
		0.96	32.024	--	--		--		--	--	--		--
		0.96	32.536	--	--		--		--	--	--		--
		0.96	32.76	--	--		--		--	--	--		--
		0.96	33.168	--	--		--		--	--	--		--
		0.97	33.184	--	--		--		--	--	--		--
		0.96	32.368	--	--		--		--	--	--		--
		0.96	32.88	--	--		--		--	--	--		--
		0.97	33.488	--	--		--		--	--	--		--
		0.97	32.96	--	--		--		--	--	--		--
		0.97	33.392	--	--		--		--	--	--		--
		0.97	33	--	--					--
		0.97	33.2	--	--					--
		0.97	33.616	--	--					--
		0.97	33.304	--	--					--
		0.97	33.168	--	--					--
		0.97	33.616	--	--					--
		0.97	33.68	--	--					--
		0.98	33.872	--	--					--
		0.97	33.192	--	--					--
		0.97	33.648	--	--					--
		0.98	33.72	--	--					--
		0.98	34.088	--	--					--
		0.98	33.592	--	--					--
		0.98	33.696	--	--					--
		0.98	34.072	--	--					--
		0.98	34.136	--	--					--
		0.99	34.384	--	--					--
		0.98	33.664	--	--					--
		0.98	34.088	--	--					--
		0.99	34.136	--	--					--
		0.99	34.496	--	--					--
		0.99	34.136	--	--					--
		0.99	34.032	--	--					--
		0.99	34.432	--	--					--
		0.99	34.768	--	--					--
		0.99	34.136	--	--					--
		0.99	34.304	--	--					--
		0.99	34.68	--	--					--
		0.99	34.208	--	--					--
		0.99	34.6	--	--					--
		0.99	34.936	--	--					--
		1	34.296	--	--					--
		0.99	34.448	--	--					--
		1	35.152	--	--					--
		1	34.664	--	--					--
		1	34.632	--	--					--
		1	35.016	--	--					--
		1	34.864	--	--					--
		1	35.2	--	--					--
		1.01	35.08	--	--					--
		1	34.76	--	--					--
		1	35.136	--	--					--
		1.01	35.576	--	--					--
		1.01	35.16	--	--					--
		1.01	35.304	--	--					--
		1.01	35.08	--	--					--
		1.01	35.504	--	--					--
		1.01	35.784	--	--					--
		1.01	35.184	--	--					--
		1.01	35.208	--	--					--
		1.01	35.608	--	--					--
		1.01	36.016	--	--					--
		1.02	35.984	--	--					--
		1.01	35.256	--	--					--
		1.01	35.608	--	--					--
		1.02	36.192	--	--					--
		1.02	36.408	--	--					--
		1.02	35.68	--	--					--
		1.02	35.776	--	--					--
		1.02	36.224	--	--					--
		1.02	36.592	--	--					--
		1.03	36.36	--	--					--
		1.02	35.88	--	--					--
		1.02	36.2	--	--					--
		1.03	36.736	--	--					--
		1.03	36.928	--	--					--
		1.03	36.032	--	--					--
		1.03	36.344	--	--					--
		1.03	36.904	--	--					--
		1.03	37.088	--	--					--
		1.03	36.656	--	--					--
		1.03	36.424	--	--					--
		1.03	36.712	--	--					--
		1.03	37.208	--	--					--
		1.04	37.352	--	--					--
		1.03	36.472	--	--					--
		1.03	36.76	--	--					--
		1.04	37.304	--	--					--
		1.04	37.472	--	--					--
		1.04	36.76	--	--					--
		1.04	36.888	--	--					--
		1.04	37.144	--	--					--
		1.04	37.528	--	--					--
		1.05	37.504	--	--					--
		1.04	36.872	--	--					--
		1.04	37.136	--	--					--
		1.05	37.552	--	--					--
		1.05	37.72	--	--					--
		1.05	37.176	--	--					--
		1.05	37.096	--	--					--
		1.05	37.352	--	--					--
		1.05	37.808	--	--					--
		1.05	37.848	--	--					--
		1.05	37.112	--	--					--
		1.05	37.368	--	--					--
		1.05	37.856	--	--					--
		1.05	37.992	--	--					--
		1.06	37.328	--	--					--
		1.05	37.416	--	--					--
		1.05	37.64	--	--					--
		1.06	38.048	--	--					--
		1.06	37.632	--	--					--
		1.06	37.424	--	--					--
		1.06	37.632	--	--					--
		1.06	37.976	--	--					--
		1.07	38.04	--	--					--
		1.06	37.2	--	--					--
		1.06	37.432	--	--					--
		1.06	37.68	--	--					--
		1.07	37.952	--	--					--
		1.07	37.2	--	--					--
		1.07	37.376	--	--					--
		1.07	37.576	--	--					--
		1.07	37.664	--	--					--
		1.07	37.816	--	--					--
		1.07	37.032	--	--					--
		1.07	37.272	--	--					--
		1.07	37.56	--	--					--
		1.08	37.576	--	--					--
		1.07	36.728	--	--					--
		1.07	36.952	--	--					--
		1.08	36.336	--	--					--
		1.08	35.648	--	--					--
		1.08	34.48	--	--					--
		1.08	33.88	--	--					--
		1.08	33.536	--	--					--
		1.08	33.784	--	--					--
		1.09	33.992	--	--					--
		1.08	33.4	--	--					--
		1.09	33.92	--	--					--
		1.08	33.176	--	--					--
		1.09	34.096	--	--					--
		1.09	33.64	--	--					--
		1.09	33.736	--	--					--
		1.09	33.592	--	--					--
		1.09	33.832	--	--					--
		1.09	34	--	--					--
		1.09	33.656	--	--					--
		1.09	33.984	--	--					--
		1.09	33.416	--	--					--
		1.09	34.272	--	--					--
		1.1	33.816	--	--					--
		1.09	33.968	--	--					--
		1.1	33.784	--	--					--
		1.1	34.088	--	--					--
		1.1	34.384	--	--					--
		1.1	33.752	--	--					--
		1.1	34.264	--	--					--
		1.1	33.672	--	--					--
		1.1	34.52	--	--					--
		1.11	33.96	--	--					--
		1.1	34.16	--	--					--
		1.11	34.12	--	--					--
		1.11	34.36	--	--					--
		1.11	34.624	--	--					--
		1.11	33.96	--	--					--
		1.11	34.44	--	--					--
		1.11	33.824	--	--					--
		1.11	34.712	--	--					--
		1.11	34.048	--	--					--
		1.11	34.392	--	--					--
		1.11	34.24	--	--					--
		1.11	34.656	--	--					--
		1.12	34.528	--	--					--
		1.11	34.264	--	--					--
		1.12	34.6	--	--					--
		1.11	33.952	--	--					--
		1.12	34.856	--	--					--
		1.12	34.248	--	--					--
		1.12	34.48	--	--					--
		1.12	34.4	--	--					--
		1.12	34.712	--	--					--
		1.13	34.728	--	--					--
		1.12	34.36	--	--					--
		1.12	34.768	--	--					--
		1.12	34.032	--	--					--
		1.13	34.944	--	--					--
		1.13	34.328	--	--					--
		1.13	34.536	--	--					--
		1.13	34.52	--	--					--
		1.13	34.4	--	--					--
		1.13	34.792	--	--					--
		1.13	34.568	--	--					--
		1.13	34.368	--	--					--
		1.13	34.84	--	--					--
		1.14	34.832	--	--					--
		1.13	34.352	--	--					--
		1.14	34.736	--	--					--
		1.13	34	--	--					--
		1.14	34.832	--	--					--
		1.14	34.32	--	--					--
		1.14	34.232	--	--					--
		1.14	34.008	--	--					--
		1.14	33.936	--	--					--
		1.15	33.952	--	--					--
		1.14	32.84	--	--					--
		1.15	31.416	--	--					--
		1.15	30.824	--	--					--
		1.15	31.128	--	--					--
		1.15	30.672	--	--					--
		1.15	30.24	--	--					--
		1.15	30.392	--	--					--
		1.15	30.56	--	--					--
		1.15	30.336	--	--					--
		1.15	29.872	--	--					--
		1.15	29.504	--	--					--
		1.15	29.208	--	--					--
		1.15	29.792	--	--					--
		1.16	29.568	--	--					--
		1.16	29.2	--	--					--
		1.16	28.888	--	--					--
		1.16	28.984	--	--					--
		1.16	29.008	--	--					--
		1.16	28.704	--	--					--
		1.16	28.464	--	--					--
		1.16	28.248	--	--					--
		1.17	28.784	--	--					--
		1.17	28.368	--	--					--
		1.17	28.112	--	--					--
		1.17	27.92	--	--					--
		1.17	28.176	--	--					--
		1.17	28.152	--	--					--
		1.17	27.936	--	--					--
		1.17	27.76	--	--					--
		1.17	27.616	--	--					--
		1.17	28.32	--	--					--
		1.17	28.032	--	--					--
		1.17	27.824	--	--					--
		1.17	27.656	--	--					--
		1.17	28	--	--					--
		1.18	27.976	--	--					--
		1.18	27.76	--	--					--
		1.18	27.584	--	--					--
		1.18	27.456	--	--					--
		1.18	28.096	--	--					--
		1.18	27.744	--	--					--
		1.18	26.624	--	--					--
		1.18	26.376	--	--					--
		1.19	26.752	--	--					--
		1.19	26.416	--	--					--
		1.19	26.208	--	--					--
		1.19	26.048	--	--					--
		1.19	26.024	--	--					--
		1.19	25.888	--	--					--
		1.19	25.656	--	--					--
		1.19	25.024	--	--					--
		1.19	24.728	--	--					--
		1.19	25.224	--	--					--
		1.19	24.968	--	--					--
		1.2	24.76	--	--					--
		1.19	24.024	--	--					--
		1.19	24.176	--	--					--
		1.2	23.424	--	--					--
		1.2	22.864	--	--					--
		1.2	22.776	--	--					--
		1.2	22.664	--	--					--
		1.2	22.664	--	--					--
		1.21	22.48	--	--					--
		1.2	22.2	--	--					--
		1.2	22.328	--	--					--
		1.2	22.064	--	--					--
		1.21	22.336	--	--					--
		1.21	21.76	--	--					--
		1.21	21.936	--	--					--
		1.21	21.432	--	--					--
		1.21	22.04	--	--					--
		1.21	21.424	--	--					--
		1.21	21.632	--	--					--
		1.21	21.264	--	--					--
		1.21	21.608	--	--					--
		1.22	21.344	--	--					--
		1.21	21.28	--	--					--
		1.22	21.248	--	--					--
		1.21	20.992	--	--					--
		1.22	21.392	--	--					--
		1.22	20.864	--	--					--
		1.22	21.072	--	--					--
		1.22	20.6	--	--					--
		1.22	21.024	--	--					--
		1.23	20.648	--	--					--
		1.22	20.632	--	--					--
		1.23	20.4	--	--					--
		1.22	20.424	--	--					--
		1.23	20.472	--	--					--
		1.23	20.232	--	--					--
		1.23	20.096	--	--					--
		1.23	19.992	--	--					--
		1.23	20.256	--	--					--
		1.23	19.632	--	--					--
		1.23	19.896	--	--					--
		1.23	19.36	--	--					--
		1.23	19.656	--	--					--
		1.24	19.424	--	--					--
		1.23	19.344	--	--					--
		1.24	18.92	--	--					--
		1.23	19.16	--	--					--
		1.24	19.128	--	--					--
		1.24	18.744	--	--					--
		1.24	18.84	--	--					--
		1.24	18.312	--	--					--
		1.24	18.624	--	--					--
		1.25	18.288	--	--					--
		1.24	18.184	--	--					--
		1.24	17.688	--	--					--
		1.25	17.896	--	--					--
		1.25	17.768	--	--					--
		1.25	17.312	--	--					--
		1.25	17.376	--	--					--
		1.25	16.76	--	--					--
		1.25	16.832	--	--					--
		--	--	--	--					--
		--	--	--	--					--
		--	--	--	--					--
		--	--	--	--					--
		--	--	--	--					--
		--	--	--	--					--
		--	--	--	--					--
		--	--	--	--					--
		--	--	--	--					--
		--	--	--	--					--
		--	--	--	--					--
		--	--	--	--					--
		--	--	--	--					--
		--	--	--	--					--
		--	--	--	--					--
		--	--	--	--					--
		--	--	--	--					--
		--	--	--	--					--
		--	--	--	--					--
		--	--	--	--					--
		--	--	--	--					--
		--	--	--	--					--
		--	--	--	--					--
		--	--	--	--					--
		--	--	--	--					--
		--	--	--	--					--
		--	--	--	--					--
		--	--	--	--					--
		--	--	--	--					--
		--	--	--	--					--
		--	--	--	--					--
		--	--	--	--					--
		--	--	--	--					--
		--	--	--	--					--
		--	--	--	--					--
		--	--	--	--					--
		--	--	--	--					--
		--	--	--	--					--
		--	--	--	--					--
		--	--	--	--					--
		--	--	--	--					--
		--	--	--	--					--
		--	--	--	--					--
		--	--	--	--					--
		--	--	--	--					--
		--	--	--	--					--
		--	--	--	--					--
		--	--	--	--					--
		--	--	--	--					--
		--	--	--	--					--
		--	--	--	--					--
		--	--	--	--					--
		--	--	--	--					--
		--	--	--	--					--
		--	--	--	--					--
		--	--	--	--					--
		--	--	--	--					--
		--	--	--	--					--
		--	--	--	--					--
		--	--	--	--					--
		--	--	--	--					--
		--	--	--	--					--
		--	--	--	--					--
		--	--	--	--					--
		--	--	--	--					--
		--	--	--	--					--
		--	--	--	--					--
		--	--	--	--					--
		--	--	--	--					--
		--	--	--	--					--
		--	--	--	--					--
		--	--	--	--					--
		--	--	--	--					--
		--	--	--	--					--
		--	--	--	--					--
		--	--	--	--					--
		--	--	--	--					--
		--	--	--	--					--
		--	--	--	--					--
		--	--	--	--					--
		--	--	--	--					--
		--	--	--	--					--
		--	--	--	--					--
		--	--	--	--					--
		--	--	--	--					--
		--	--	--	--					--
		--	--	--	--					--
		--	--	--	--					--
		--	--	--	--					--
		--	--	--	--					--
		--	--	--	--					--
		--	--	--	--					--
		--	--	--	--					--
		--	--	--	--					--
		--	--	--	--					--
		--	--	--	--					--
		--	--	--	--					--
		--	--	--	--					--
		--	--	--	--					--
		--	--	--	--					--
		--	--	--	--					--
		--	--	--	--					--
		--	--	--	--					--
		--	--	--	--					--
		--	--	--	--					--
		--	--	--	--					--
		--	--	--	--					--
		--	--	--	--					--
		--	--	--	--					--
		--	--	--	--					--
		--	--	--	--					--
		--	--	--	--					--
		--	--	--	--					--
		--	--	--	--					--
		--	--	--	--					--
		--	--	--	--					--
		--	--	--	--					--
		--	--	--	--					--
		--	--	--	--					--
		--	--	--	--					--
		--	--	--	--					--
		--	--	--	--					--
		--	--	--	--					--
		--	--	--	--					--
		--	--	--	--					--
		--	--	--	--					--
		--	--	--	--					--
		--	--	--	--					--
		--	--	--	--					--
		--	--	--	--					--
		--	--	--	--					--
		--	--	--	--					--
		--	--	--	--					--
		--	--	--	--					--
		--	--	--	--					--
		--	--	--	--					--
		--	--	--	--					--
		--	--	--	--					--
		--	--	--	--					--
		--	--	--	--					--
		--	--	--	--					--
		--	--	--	--					--
		--	--	--	--					--
		--	--	--	--					--
		--	--	--	--					--
		--	--	--	--					--
		--	--	--	--					--
		--	--	--	--					--
		--	--	--	--					--
		--	--	--	--					--
		--	--	--	--					--
		--	--	--	--					--
		--	--	--	--					--
		--	--	--	--					--
		--	--	--	--					--
		--	--	--	--					--
		--	--	--	--					--
		--	--	--	--					--
		--	--	--	--					--
		--	--	--	--					--
		--	--	--	--					--
		--	--	--	--					--
		--	--	--	--					--
		--	--	--	--					--
		--	--	--	--					--
		--	--	--	--					--
		--	--	--	--					--
		--	--	--	--					--
		--	--	--	--					--
		--	--	--	--					--
		--	--	--	--					--
		--	--	--	--					--
		--	--	--	--					--
		--	--	--	--					--
		--	--	--	--					--
		--	--	--	--					--
		--	--	--	--					--
		--	--	--	--					--
		--	--	--	--					--
		--	--	--	--					--
		--	--	--	--					--
		--	--	--	--					--
		--	--	--	--					--
		--	--	--	--					--
		--	--	--	--					--
		--	--	--	--					--
		--	--	--	--					--
		--	--	--	--					--
		--	--	--	--					--
		--	--	--	--					--
		--	--	--	--					--
		--	--	--	--					--
		--	--	--	--					--
		--	--	--	--					--
		--	--	--	--					--
		--	--	--	--					--
		--	--	--	--					--
		--	--	--	--					--
		--	--	--	--					--
		--	--	--	--					--
		--	--	--	--					--
		--	--	--	--					--
		--	--	--	--					--
		--	--	--	--					--
		--	--	--	--					--
		--	--	--	--					--
		--	--	--	--					--
		--	--	--	--					--
		--	--	--	--					--
		--	--	--	--					--
		--	--	--	--					--
		--	--	--	--					--
		--	--	--	--					--
		--	--	--	--					--
		--	--	--	--					--
		--	--	--	--					--
		--	--	--	--					--
		--	--	--	--					--
		--	--	--	--					--
		--	--	--	--					--
		--	--	--	--					--
		--	--	--	--					--
		--	--	--	--					--
		--	--	--	--					--
		--	--	--	--					--
		--	--	--	--					--
		--	--	--	--					--
		--	--	--	--					--
		--	--	--	--					--
		--	--	--	--					--
		--	--	--	--					--
		--	--	--	--					--
		--	--	--	--					--
		--	--	--	--					--
		--	--	--	--					--
		--	--	--	--					--
		--	--	--	--					--
		--	--	--	--					--
		--	--	--	--					--
		--	--	--	--					--
		--	--	--	--					--
		--	--	--	--					--
		--	--	--	--					--
		--	--	--	--					--
		--	--	--	--					--
		--	--	--	--					--
		--	--	--	--					--
		--	--	--	--					--
		--	--	--	--					--
		--	--	--	--					--
		--	--	--	--					--
		--	--	--	--					--
		--	--	--	--					--
		--	--	--	--					--
		--	--	--	--					--
		--	--	--	--					--
		--	--	--	--					--
		--	--	--	--					--
		--	--	--	--					--
		--	--	--	--					--
		--	--	--	--					--
		--	--	--	--					--
		--	--	--	--					--
		--	--	--	--					--
		--	--	--	--					--
		--	--	--	--					--

## Sheet: fig.5b
			X1	Y1
			0.01	0.8
			0.01	0.712
			0.01	0.736
			0.01	0.752
			0.01	0.776
			0.01	0.832
			0.01	0.832
			0.01	0.84
			0.01	0.848
			0.02	0.976
			0.02	0.952
			0.02	0.944
			0.02	0.944
			0.02	0.976
			0.02	1.024
			0.02	1.016
			0.02	1.008
			0.02	1.016
			0.02	1.088
			0.02	1.072
			0.02	1.064
			0.02	1.064
			0.02	1.112
			0.03	1.136
			0.03	1.12
			0.03	1.12
			0.03	1.12
			0.03	1.184
			0.03	1.168
			0.03	1.16
			0.03	1.16
			0.03	1.232
			0.04	1.208
			0.04	1.2
			0.04	1.2
			0.04	1.2
			0.04	1.224
			0.04	1.224
			0.04	1.216
			0.04	1.216
			0.04	1.24
			0.04	1.232
			0.04	1.224
			0.04	1.224
			0.04	1.232
			0.05	1.248
			0.05	1.24
			0.05	1.24
			0.05	1.24
			0.05	1.256
			0.05	1.248
			0.05	1.248
			0.05	1.248
			0.05	1.248
			0.06	1.256
			0.06	1.256
			0.06	1.256
			0.06	1.264
			0.06	1.264
			0.06	1.264
			0.06	1.264
			0.06	1.264
			0.06	1.28
			0.06	1.272
			0.06	1.272
			0.06	1.272
			0.06	1.272
			0.07	1.28
			0.07	1.272
			0.07	1.272
			0.07	1.272
			0.07	1.304
			0.07	1.28
			0.07	1.28
			0.07	1.28
			0.07	1.28
			0.08	1.288
			0.08	1.288
			0.08	1.288
			0.08	1.288
			0.08	1.312
			0.08	1.288
			0.08	1.288
			0.08	1.288
			0.08	1.296
			0.08	1.304
			0.08	1.296
			0.08	1.296
			0.08	1.296
			0.09	1.32
			0.09	1.304
			0.09	1.304
			0.09	1.304
			0.09	1.304
			0.09	1.312
			0.09	1.312
			0.09	1.312
			0.09	1.312
			0.1	1.344
			0.1	1.32
			0.1	1.32
			0.1	1.328
			0.1	1.328
			0.1	1.352
			0.1	1.344
			0.1	1.344
			0.1	1.344
			0.1	1.384
			0.1	1.368
			0.1	1.36
			0.1	1.36
			0.1	1.36
			0.11	1.408
			0.11	1.392
			0.11	1.392
			0.11	1.392
			0.11	1.464
			0.11	1.44
			0.11	1.432
			0.11	1.424
			0.11	1.416
			0.12	1.488
			0.12	1.472
			0.12	1.464
			0.12	1.456
			0.12	1.536
			0.12	1.512
			0.12	1.496
			0.12	1.488
			0.12	1.496
			0.12	1.568
			0.12	1.544
			0.12	1.536
			0.12	1.528
			0.13	1.624
			0.13	1.592
			0.13	1.568
			0.13	1.56
			0.13	1.584
			0.13	1.648
			0.13	1.616
			0.13	1.6
			0.13	1.584
			0.14	1.704
			0.14	1.664
			0.14	1.64
			0.14	1.624
			0.14	1.672
			0.14	1.72
			0.14	1.688
			0.14	1.664
			0.14	1.648
			0.14	1.784
			0.14	1.736
			0.14	1.704
			0.14	1.688
			0.14	1.784
			0.15	1.8
			0.15	1.76
			0.15	1.728
			0.15	1.712
			0.15	1.888
			0.15	1.824
			0.15	1.784
			0.15	1.76
			0.15	1.872
			0.16	1.888
			0.16	1.84
			0.16	1.8
			0.16	1.776
			0.16	1.984
			0.16	1.904
			0.16	1.864
			0.16	1.824
			0.16	1.968
			0.16	1.984
			0.16	1.928
			0.16	1.88
			0.16	1.848
			0.17	2.096
			0.17	2.008
			0.17	1.952
			0.17	1.904
			0.17	2.064
			0.17	2.08
			0.17	2.008
			0.17	1.96
			0.17	1.928
			0.18	2.208
			0.18	2.104
			0.18	2.04
			0.18	1.992
			0.18	2.176
			0.18	2.2
			0.18	2.112
			0.18	2.056
			0.18	2.04
			0.18	2.32
			0.18	2.208
			0.18	2.128
			0.18	2.064
			0.18	2.288
			0.19	2.32
			0.19	2.216
			0.19	2.144
			0.19	2.152
			0.19	2.464
			0.19	2.336
			0.19	2.24
			0.19	2.168
			0.19	2.408
			0.2	2.456
			0.2	2.336
			0.2	2.248
			0.2	2.272
			0.2	2.584
			0.2	2.456
			0.2	2.344
			0.2	2.256
			0.2	2.552
			0.2	2.496
			0.2	2.384
			0.2	2.48
			0.2	2.504
			0.21	2.544
			0.21	2.424
			0.21	2.328
			0.21	2.504
			0.21	2.544
			0.21	2.424
			0.21	2.328
			0.21	2.56
			0.21	2.608
			0.22	2.528
			0.22	2.408
			0.21	2.32
			0.22	2.552
			0.22	2.608
			0.22	2.48
			0.22	2.376
			0.22	2.624
			0.22	2.672
			0.22	2.6
			0.22	2.472
			0.22	2.504
			0.22	2.584
			0.23	2.712
			0.23	2.568
			0.22	2.456
			0.23	2.672
			0.23	2.784
			0.23	2.688
			0.23	2.544
			0.23	2.728
			0.23	2.664
			0.24	2.816
			0.24	2.648
			0.23	2.624
			0.24	2.728
			0.24	2.872
			0.24	2.8
			0.24	2.632
			0.24	2.848
			0.24	2.736
			0.24	2.944
			0.24	2.752
			0.24	2.744
			0.24	2.84
			0.24	3
			0.25	2.88
			0.24	2.712
			0.25	2.952
			0.25	2.84
			0.25	3.072
			0.25	2.864
			0.25	2.944
			0.25	2.912
			0.25	3.112
			0.26	3.008
			0.25	2.824
			0.26	3.048
			0.26	3
			0.26	3.176
			0.26	2.952
			0.26	3.16
			0.26	2.968
			0.26	3.208
			0.26	3.152
			0.26	2.976
			0.26	3.184
			0.26	3.152
			0.27	3.312
			0.27	3.064
			0.27	3.304
			0.27	3.08
			0.27	3.344
			0.27	3.28
			0.27	3.12
			0.27	3.32
			0.27	3.304
			0.28	3.424
			0.27	3.16
			0.28	3.44
			0.28	3.176
			0.28	3.472
			0.28	3.416
			0.28	3.352
			0.28	3.408
			0.28	3.424
			0.28	3.576
			0.28	3.368
			0.28	3.504
			0.28	3.4
			0.29	3.68
			0.28	3.616
			0.28	3.512
			0.28	3.48
			0.29	3.784
			0.29	3.584
			0.29	3.624
			0.29	3.64
			0.29	3.512
			0.3	3.92
			0.3	3.568
			0.29	3.8
			0.3	3.608
			0.3	3.92
			0.3	3.808
			0.3	3.768
			0.3	3.816
			0.3	3.736
			0.3	4.064
			0.3	3.696
			0.3	4.024
			0.3	3.712
			0.3	4.112
			0.31	3.936
			0.3	3.968
			0.31	3.952
			0.3	4.016
			0.31	4.208
			0.31	3.896
			0.31	4.192
			0.31	3.856
			0.31	4.328
			0.31	3.992
			0.31	4.224
			0.32	4
			0.31	4.304
			0.32	4.288
			0.32	4.136
			0.32	4.328
			0.32	4.096
			0.32	4.504
			0.32	4.128
			0.32	4.424
			0.32	4.104
			0.32	4.496
			0.33	4.408
			0.32	4.376
			0.33	4.352
			0.32	4.336
			0.33	4.664
			0.33	4.336
			0.33	4.616
			0.33	4.264
			0.33	4.68
			0.34	4.448
			0.33	4.6
			0.34	4.448
			0.33	4.512
			0.34	4.744
			0.34	4.536
			0.34	4.776
			0.34	4.472
			0.34	4.864
			0.34	4.552
			0.34	4.736
			0.34	4.624
			0.34	4.68
			0.35	4.984
			0.34	4.624
			0.34	4.88
			0.34	4.56
			0.35	4.992
			0.35	4.848
			0.35	4.856
			0.35	4.872
			0.35	4.84
			0.35	5.144
			0.35	4.8
			0.35	5.04
			0.35	4.712
			0.36	5.16
			0.36	5
			0.36	4.992
			0.36	5.184
			0.36	4.96
			0.36	5.296
			0.36	4.96
			0.36	5.168
			0.36	4.992
			0.36	5.328
			0.37	5.24
			0.36	5.152
			0.37	5.352
			0.36	5.16
			0.37	5.48
			0.37	5.12
			0.37	5.336
			0.37	5.24
			0.37	5.52
			0.38	5.32
			0.37	5.328
			0.37	5.512
			0.38	5.304
			0.38	5.496
			0.38	5.624
			0.38	5.264
			0.38	5.424
			0.38	5.72
			0.38	5.44
			0.38	5.536
			0.38	5.704
			0.38	5.56
			0.38	5.816
			0.38	5.432
			0.38	5.576
			0.38	5.744
			0.39	5.912
			0.39	5.536
			0.39	5.704
			0.39	5.856
			0.39	5.864
			0.39	5.968
			0.39	6.04
			0.39	5.672
			0.39	5.84
			0.4	6.112
			0.4	6.104
			0.4	5.8
			0.4	5.944
			0.4	6.208
			0.4	6.256
			0.4	5.88
			0.4	6.024
			0.4	6.16
			0.4	6.312
			0.4	6.36
			0.4	6
			0.4	6.088
			0.41	6.432
			0.41	6.464
			0.41	6.496
			0.41	6.104
			0.41	6.288
			0.41	6.528
			0.41	6.56
			0.41	6.592
			0.41	6.176
			0.42	6.624
			0.42	6.648
			0.42	6.672
			0.42	6.696
			0.42	6.376
			0.42	6.472
			0.42	6.544
			0.42	6.6
			0.42	6.648
			0.42	6.88
			0.42	6.864
			0.42	6.872
			0.42	6.88
			0.43	7.008
			0.43	6.984
			0.43	6.976
			0.43	6.976
			0.43	6.984
			0.43	7.152
			0.43	7.12
			0.43	7.112
			0.43	7.104
			0.43	7.288
			0.44	7.248
			0.44	7.224
			0.44	7.216
			0.44	7.208
			0.44	7.408
			0.44	7.368
			0.44	7.344
			0.44	7.328
			0.44	7.52
			0.44	7.464
			0.44	7.432
			0.44	7.416
			0.44	7.4
			0.45	7.664
			0.45	7.608
			0.45	7.576
			0.45	7.552
			0.45	7.824
			0.45	7.752
			0.45	7.704
			0.45	7.672
			0.45	7.648
			0.46	7.896
			0.46	7.832
			0.46	7.784
			0.46	7.752
			0.46	8.064
			0.46	7.976
			0.46	7.912
			0.46	7.872
			0.46	7.848
			0.46	8.152
			0.46	8.064
			0.46	8
			0.46	7.952
			0.47	8.304
			0.47	8.232
			0.47	8.144
			0.47	8.08
			0.47	8.08
			0.47	8.432
			0.47	8.312
			0.47	8.224
			0.47	8.16
			0.47	8.544
			0.48	8.464
			0.48	8.36
			0.48	8.272
			0.48	8.344
			0.48	8.68
			0.48	8.536
			0.48	8.432
			0.48	8.336
			0.48	8.768
			0.48	8.744
			0.48	8.608
			0.48	8.496
			0.48	8.6
			0.49	8.936
			0.49	8.768
			0.49	8.632
			0.49	8.528
			0.49	9
			0.49	8.96
			0.49	8.808
			0.49	8.68
			0.49	8.816
			0.5	9.192
			0.5	9
			0.5	8.848
			0.5	8.72
			0.5	9.24
			0.5	9.224
			0.5	9.048
			0.5	8.896
			0.5	9.384
			0.5	9.392
			0.5	9.192
			0.5	9.032
			0.5	9.096
			0.51	9.576
			0.51	9.352
			0.51	9.168
			0.5	9.432
			0.51	9.752
			0.51	9.568
			0.51	9.36
			0.51	9.4
			0.51	9.608
			0.52	9.816
			0.52	9.568
			0.51	9.424
			0.52	9.776
			0.52	9.952
			0.52	9.888
			0.52	9.632
			0.52	9.696
			0.52	9.88
			0.52	10.128
			0.52	9.84
			0.52	9.672
			0.52	10.016
			0.52	10.232
			0.53	10.104
			0.53	9.832
			0.53	10.272
			0.53	10.112
			0.53	10.36
			0.53	10.056
			0.53	10.264
			0.53	10.104
			0.53	10.68
			0.54	10.36
			0.53	10.088
			0.53	10.56
			0.54	10.416
			0.54	10.856
			0.54	10.48
			0.54	10.352
			0.54	10.704
			0.54	11.008
			0.54	10.784
			0.54	10.448
			0.54	10.976
			0.54	10.856
			0.55	11.208
			0.55	10.8
			0.54	10.872
			0.55	10.96
			0.55	11.32
			0.55	11.136
			0.55	10.872
			0.55	11.256
			0.55	11.16
			0.55	11.568
			0.55	11.12
			0.55	11.288
			0.55	11.272
			0.55	11.672
			0.56	11.4
			0.55	11.352
			0.56	11.464
			0.56	11.472
			0.56	11.928
			0.56	11.448
			0.56	11.64
			0.56	11.544
			0.56	11.992
			0.57	11.696
			0.56	11.744
			0.57	11.76
			0.57	11.808
			0.57	12.24
			0.57	11.72
			0.57	12.08
			0.57	11.776
			0.57	12.264
			0.57	12.048
			0.57	12.128
			0.57	12.04
			0.57	12.128
			0.58	12.552
			0.58	12
			0.58	12.456
			0.58	12.096
			0.58	12.584
			0.58	12.4
			0.58	12.376
			0.58	12.4
			0.58	12.52
			0.59	12.792
			0.58	12.344
			0.59	12.76
			0.59	12.392
			0.59	12.872
			0.59	12.672
			0.59	12.696
			0.59	12.688
			0.59	12.848
			0.59	12.984
			0.59	12.72
			0.59	12.912
			0.59	12.896
			0.6	13.088
			0.59	12.88
			0.6	13.064
			0.59	12.8
			0.6	13.424
			0.6	12.864
			0.6	13.336
			0.6	12.784
			0.6	13.408
			0.61	13.176
			0.6	13.304
			0.61	13.12
			0.6	13.264
			0.61	13.68
			0.61	13.216
			0.61	13.584
			0.61	13.144
			0.61	13.752
			0.61	13.416
			0.61	13.6
			0.61	13.456
			0.61	13.504
			0.62	13.96
			0.61	13.536
			0.62	13.888
			0.61	13.488
			0.62	14.072
			0.62	13.64
			0.62	13.944
			0.62	13.696
			0.62	13.888
			0.63	14.16
			0.62	13.848
			0.63	14.24
			0.62	13.736
			0.63	14.376
			0.63	13.976
			0.63	14.184
			0.63	14.056
			0.63	14.208
			0.63	14.52
			0.63	14.112
			0.63	14.512
			0.63	14.024
			0.63	14.696
			0.64	14.336
			0.63	14.512
			0.64	14.424
			0.63	14.536
			0.64	14.904
			0.64	14.464
			0.64	14.84
			0.64	14.32
			0.64	15.032
			0.65	14.64
			0.64	14.8
			0.65	14.848
			0.64	14.832
			0.65	15.272
			0.65	14.696
			0.65	15.056
			0.65	14.784
			0.65	15.304
			0.65	15.192
			0.65	15.088
			0.65	15.392
			0.65	15.112
			0.66	15.648
			0.65	15.048
			0.65	15.4
			0.66	15.096
			0.66	15.68
			0.66	15.392
			0.66	15.424
			0.66	15.656
			0.66	15.544
			0.66	15.944
			0.66	15.304
			0.66	15.64
			0.67	15.704
			0.67	15.856
			0.67	16.096
			0.67	15.512
			0.67	15.824
			0.67	16.216
			0.67	16.248
			0.67	15.832
			0.67	16.136
			0.67	15.928
			0.67	16.144
			0.67	16.392
			0.68	16.496
			0.67	15.992
			0.68	16.632
			0.68	16.792
			0.68	16.128
			0.68	16.416
			0.68	16.696
			0.68	16.952
			0.69	16.552
			0.68	16.512
			0.68	16.776
			0.69	17.088
			0.69	17.232
			0.69	16.528
			0.69	16.784
			0.69	17.112
			0.69	17.408
			0.69	17.36
			0.69	16.936
			0.69	17.168
			0.69	17.592
			0.69	17.704
			0.7	17.16
			0.69	17.24
			0.7	17.68
			0.7	17.872
			0.7	17.976
			0.7	17.416
			0.7	17.408
			0.7	18.096
			0.7	18.176
			0.71	18.168
			0.7	17.672
			0.7	18.152
			0.71	18.336
			0.71	18.424
			0.71	17.96
			0.71	18.128
			0.71	18.496
			0.71	18.568
			0.71	18.304
			0.71	18.048
			0.71	18.568
			0.71	18.672
			0.71	18.744
			0.72	18.632
			0.71	18.184
			0.72	18.888
			0.72	18.928
			0.72	18.984
			0.72	18.32
			0.72	18.896
			0.72	19.04
			0.72	19.088
			0.72	19.136
			0.72	18.576
			0.73	19.248
			0.73	19.28
			0.73	19.32
			0.73	19.36
			0.73	18.928
			0.73	19.032
			0.73	19.12
			0.73	19.2
			0.73	19.296
			0.73	19.704
			0.73	19.704
			0.73	19.712
			0.73	19.736
			0.74	19.88
			0.74	19.872
			0.74	19.88
			0.74	19.896
			0.74	20.008
			0.74	20.04
			0.74	20.04
			0.74	20.04
			0.74	20.048
			0.75	20.248
			0.75	20.224
			0.75	20.208
			0.75	20.208
			0.75	20.368
			0.75	20.424
			0.75	20.392
			0.75	20.376
			0.75	20.36
			0.75	20.664
			0.75	20.608
			0.75	20.576
			0.75	20.552
			0.75	20.768
			0.76	20.856
			0.76	20.808
			0.76	20.776
			0.76	20.744
			0.76	21.144
			0.76	21.072
			0.76	21.016
			0.76	20.976
			0.76	21.216
			0.77	21.24
			0.77	21.176
			0.77	21.128
			0.77	21.088
			0.77	21.704
			0.77	21.576
			0.77	21.488
			0.77	21.424
			0.77	21.688
			0.77	21.968
			0.77	21.84
			0.77	21.752
			0.77	21.68
			0.78	22.32
			0.78	22.152
			0.78	22.04
			0.78	21.944
			0.78	22.312
			0.78	22.552
			0.78	22.392
			0.78	22.264
			0.78	22.16
			0.79	22.92
			0.79	22.712
			0.79	22.56
			0.79	22.432
			0.79	22.848
			0.79	23.064
			0.79	22.872
			0.79	22.72
			0.79	22.608
			0.79	23.408
			0.79	23.176
			0.79	22.992
			0.79	22.832
			0.79	23.312
			0.8	23.512
			0.8	23.296
			0.8	23.112
			0.8	23.024
			0.8	23.904
			0.8	23.64
			0.8	23.432
			0.8	23.24
			0.8	23.768
			0.81	23.952
			0.81	23.712
			0.81	23.496
			0.81	23.52
			0.81	24.32
			0.81	24.024
			0.81	23.784
			0.81	23.576
			0.81	24.168
			0.81	24.456
			0.81	24.168
			0.81	23.92
			0.81	23.984
			0.82	24.768
			0.82	24.448
			0.82	24.176
			0.82	23.936
			0.82	25.032
			0.82	24.696
			0.82	24.4
			0.82	24.152
			0.82	25.08
			0.83	24.976
			0.83	24.664
			0.83	24.384
			0.83	25.016
			0.83	25.36
			0.83	25.008
			0.83	24.696
			0.83	25.088
			0.83	25.472
			0.83	25.36
			0.83	25.024
			0.83	25.016
			0.83	25.352
			0.84	25.752
			0.84	25.376
			0.84	25.04
			0.84	25.696
			0.84	25.888
			0.84	25.752
			0.84	25.384
			0.84	25.496
			0.84	25.752
			0.85	26.112
			0.85	25.712
			0.84	25.504
			0.85	26.024
			0.85	26.224
			0.85	26.144
			0.85	25.736
			0.85	25.832
			0.85	26.128
			0.85	26.488
			0.85	26.056
			0.85	25.832
			0.85	26.344
			0.85	26.6
			0.86	26.496
			0.86	26.072
			0.85	26.448
			0.86	26.48
			0.86	26.896
			0.86	26.432
			0.86	26.4
			0.86	26.656
			0.86	27.04
			0.87	26.84
			0.86	26.384
			0.87	27.048
			0.87	26.88
			0.87	27.272
			0.87	26.784
			0.87	26.888
			0.87	27.032
			0.87	27.472
			0.87	27.232
			0.87	26.768
			0.87	27.44
			0.87	27.256
			0.88	27.712
			0.88	27.192
			0.87	27.344
			0.88	27.384
			0.88	27.88
			0.88	27.608
			0.88	27.184
			0.88	27.768
			0.88	27.648
			0.89	28.16
			0.89	27.6
			0.88	27.648
			0.89	27.824
			0.89	28.36
			0.89	27.848
			0.89	27.8
			0.89	28.04
			0.89	28.056
			0.89	28.472
			0.89	27.896
			0.89	28.16
			0.89	28.072
			0.89	28.68
			0.9	28.288
			0.89	28.12
			0.9	28.432
			0.9	28.504
			0.9	28.816
			0.9	28.208
			0.9	28.696
			0.9	28.432
			0.9	29.08
			0.91	28.728
			0.9	28.464
			0.91	28.912
			0.91	29.024
			0.91	29.152
			0.91	28.544
			0.91	29.216
			0.91	28.832
			0.91	29.472
			0.91	29.176
			0.91	28.88
			0.91	29.384
			0.91	29.544
			0.92	29.56
			0.91	29.072
			0.92	29.736
			0.92	29.4
			0.92	30.016
			0.92	29.536
			0.92	29.544
			0.92	29.768
			0.92	29.984
			0.93	30.2
			0.92	29.496
			0.92	29.992
			0.93	30.112
			0.93	30.632
			0.93	29.912
			0.93	30.144
			0.93	30.176
			0.93	30.448
			0.93	30.8
			0.93	30.056
			0.93	30.52
			0.93	30.68
			0.94	31.168
			0.94	30.408
			0.93	30.696
			0.94	30.688
			0.94	31.008
			0.94	31.328
			0.94	30.544
			0.94	30.984
			0.94	31.36
			0.95	31.648
			0.94	30.84
			0.94	31.264
			0.95	31.216
			0.95	31.656
			0.95	31.864
			0.95	31.064
			0.95	31.608
			0.95	32.104
			0.95	32.176
			0.95	31.424
			0.95	31.968
			0.95	31.744
			0.95	32.224
			0.96	32.648
			0.96	31.912
			0.95	32.032
			0.96	32.784
			0.96	32.896
			0.96	32.024
			0.96	32.536
			0.96	32.76
			0.96	33.168
			0.97	33.184
			0.96	32.368
			0.96	32.88
			0.97	33.488
			0.97	32.96
			0.97	33.392
			0.97	33
			0.97	33.2
			0.97	33.616
			0.97	33.304
			0.97	33.168
			0.97	33.616
			0.97	33.68
			0.98	33.872
			0.97	33.192
			0.97	33.648
			0.98	33.72
			0.98	34.088
			0.98	33.592
			0.98	33.696
			0.98	34.072
			0.98	34.136
			0.99	34.384
			0.98	33.664
			0.98	34.088
			0.99	34.136
			0.99	34.496
			0.99	34.136
			0.99	34.032
			0.99	34.432
			0.99	34.768
			0.99	34.136
			0.99	34.304
			0.99	34.68
			0.99	34.208
			0.99	34.6
			0.99	34.936
			1	34.296
			0.99	34.448
			1	35.152
			1	34.664
			1	34.632
			1	35.016
			1	34.864
			1	35.2
			1.01	35.08
			1	34.76
			1	35.136
			1.01	35.576
			1.01	35.16
			1.01	35.304
			1.01	35.08
			1.01	35.504
			1.01	35.784
			1.01	35.184
			1.01	35.208
			1.01	35.608
			1.01	36.016
			1.02	35.984
			1.01	35.256
			1.01	35.608
			1.02	36.192
			1.02	36.408
			1.02	35.68
			1.02	35.776
			1.02	36.224
			1.02	36.592
			1.03	36.36
			1.02	35.88
			1.02	36.2
			1.03	36.736
			1.03	36.928
			1.03	36.032
			1.03	36.344
			1.03	36.904
			1.03	37.088
			1.03	36.656
			1.03	36.424
			1.03	36.712
			1.03	37.208
			1.04	37.352
			1.03	36.472
			1.03	36.76
			1.04	37.304
			1.04	37.472
			1.04	36.76
			1.04	36.888
			1.04	37.144
			1.04	37.528
			1.05	37.504
			1.04	36.872
			1.04	37.136
			1.05	37.552
			1.05	37.72
			1.05	37.176
			1.05	37.096
			1.05	37.352
			1.05	37.808
			1.05	37.848
			1.05	37.112
			1.05	37.368
			1.05	37.856
			1.05	37.992
			1.06	37.328
			1.05	37.416
			1.05	37.64
			1.06	38.048
			1.06	37.632
			1.06	37.424
			1.06	37.632
			1.06	37.976
			1.07	38.04
			1.06	37.2
			1.06	37.432
			1.06	37.68
			1.07	37.952
			1.07	37.2
			1.07	37.376
			1.07	37.576
			1.07	37.664
			1.07	37.816
			1.07	37.032
			1.07	37.272
			1.07	37.56
			1.08	37.576
			1.07	36.728
			1.07	36.952
			1.08	36.336
			1.08	35.648
			1.08	34.48
			1.08	33.88
			1.08	33.536
			1.08	33.784
			1.09	33.992
			1.08	33.4
			1.09	33.92
			1.08	33.176
			1.09	34.096
			1.09	33.64
			1.09	33.736
			1.09	33.592
			1.09	33.832
			1.09	34
			1.09	33.656
			1.09	33.984
			1.09	33.416
			1.09	34.272
			1.1	33.816
			1.09	33.968
			1.1	33.784
			1.1	34.088
			1.1	34.384
			1.1	33.752
			1.1	34.264
			1.1	33.672
			1.1	34.52
			1.11	33.96
			1.1	34.16
			1.11	34.12
			1.11	34.36
			1.11	34.624
			1.11	33.96
			1.11	34.44
			1.11	33.824
			1.11	34.712
			1.11	34.048
			1.11	34.392
			1.11	34.24
			1.11	34.656
			1.12	34.528
			1.11	34.264
			1.12	34.6
			1.11	33.952
			1.12	34.856
			1.12	34.248
			1.12	34.48
			1.12	34.4
			1.12	34.712
			1.13	34.728
			1.12	34.36
			1.12	34.768
			1.12	34.032
			1.13	34.944
			1.13	34.328
			1.13	34.536
			1.13	34.52
			1.13	34.4
			1.13	34.792
			1.13	34.568
			1.13	34.368
			1.13	34.84
			1.14	34.832
			1.13	34.352
			1.14	34.736
			1.13	34
			1.14	34.832
			1.14	34.32
			1.14	34.232
			1.14	34.008
			1.14	33.936
			1.15	33.952
			1.14	32.84
			1.15	31.416
			1.15	30.824
			1.15	31.128
			1.15	30.672
			1.15	30.24
			1.15	30.392
			1.15	30.56
			1.15	30.336
			1.15	29.872
			1.15	29.504
			1.15	29.208
			1.15	29.792
			1.16	29.568
			1.16	29.2
			1.16	28.888
			1.16	28.984
			1.16	29.008
			1.16	28.704
			1.16	28.464
			1.16	28.248
			1.17	28.784
			1.17	28.368
			1.17	28.112
			1.17	27.92
			1.17	28.176
			1.17	28.152
			1.17	27.936
			1.17	27.76
			1.17	27.616
			1.17	28.32
			1.17	28.032
			1.17	27.824
			1.17	27.656
			1.17	28
			1.18	27.976
			1.18	27.76
			1.18	27.584
			1.18	27.456
			1.18	28.096
			1.18	27.744
			1.18	26.624
			1.18	26.376
			1.19	26.752
			1.19	26.416
			1.19	26.208
			1.19	26.048
			1.19	26.024
			1.19	25.888
			1.19	25.656
			1.19	25.024
			1.19	24.728
			1.19	25.224
			1.19	24.968
			1.2	24.76
			1.19	24.024
			1.19	24.176
			1.2	23.424
			1.2	22.864
			1.2	22.776
			1.2	22.664
			1.2	22.664
			1.21	22.48
			1.2	22.2
			1.2	22.328
			1.2	22.064
			1.21	22.336
			1.21	21.76
			1.21	21.936
			1.21	21.432
			1.21	22.04
			1.21	21.424
			1.21	21.632
			1.21	21.264
			1.21	21.608
			1.22	21.344
			1.21	21.28
			1.22	21.248
			1.21	20.992
			1.22	21.392
			1.22	20.864
			1.22	21.072
			1.22	20.6
			1.22	21.024
			1.23	20.648
			1.22	20.632
			1.23	20.4
			1.22	20.424
			1.23	20.472
			1.23	20.232
			1.23	20.096
			1.23	19.992
			1.23	20.256
			1.23	19.632
			1.23	19.896
			1.23	19.36
			1.23	19.656
			1.24	19.424
			1.23	19.344
			1.24	18.92
			1.23	19.16
			1.24	19.128
			1.24	18.744
			1.24	18.84
			1.24	18.312
			1.24	18.624
			1.25	18.288
			1.24	18.184
			1.24	17.688
			1.25	17.896
			1.25	17.768
			1.25	17.312
			1.25	17.376
			1.25	16.76
			1.25	16.832
			--	--
			--	--
			--	--
			--	--
			--	--
			--	--
			--	--
			--	--
			--	--
			--	--
			--	--
			--	--
			--	--
			--	--
			--	--
			--	--
			--	--
			--	--
			--	--
			--	--
			--	--
			--	--
			--	--
			--	--
			--	--
			--	--
			--	--
			--	--
			--	--
			--	--
			--	--
			--	--
			--	--
			--	--
			--	--
			--	--
			--	--
			--	--
			--	--
			--	--
			--	--
			--	--
			--	--
			--	--
			--	--
			--	--
			--	--
			--	--
			--	--
			--	--
			--	--
			--	--
			--	--
			--	--
			--	--
			--	--
			--	--
			--	--
			--	--
			--	--
			--	--
			--	--
			--	--
			--	--
			--	--
			--	--
			--	--
			--	--
			--	--
			--	--
			--	--
			--	--
			--	--
			--	--
			--	--
			--	--
			--	--
			--	--
			--	--
			--	--
			--	--
			--	--
			--	--
			--	--
			--	--
			--	--
			--	--
			--	--
			--	--
			--	--
			--	--
			--	--
			--	--
			--	--
			--	--
			--	--
			--	--
			--	--
			--	--
			--	--
			--	--
			--	--
			--	--
			--	--
			--	--
			--	--
			--	--
			--	--
			--	--
			--	--
			--	--
			--	--
			--	--
			--	--
			--	--
			--	--
			--	--
			--	--
			--	--
			--	--
			--	--
			--	--
			--	--
			--	--
			--	--
			--	--
			--	--
			--	--
			--	--
			--	--
			--	--
			--	--
			--	--
			--	--
			--	--
			--	--
			--	--
			--	--
			--	--
			--	--
			--	--
			--	--
			--	--
			--	--
			--	--
			--	--
			--	--
			--	--
			--	--
			--	--
			--	--
			--	--
			--	--
			--	--
			--	--
			--	--
			--	--
			--	--
			--	--
			--	--
			--	--
			--	--
			--	--
			--	--
			--	--
			--	--
			--	--
			--	--
			--	--
			--	--
			--	--
			--	--
			--	--
			--	--
			--	--
			--	--
			--	--
			--	--
			--	--
			--	--
			--	--
			--	--
			--	--
			--	--
			--	--
			--	--
			--	--
			--	--
			--	--
			--	--
			--	--
			--	--
			--	--
			--	--
			--	--
			--	--
			--	--
			--	--
			--	--
			--	--
			--	--
			--	--
			--	--
			--	--
			--	--
			--	--
			--	--
			--	--
			--	--
			--	--
			--	--
			--	--
			--	--
			--	--
			--	--
			--	--
			--	--
			--	--
			--	--
			--	--
			--	--
			--	--
			--	--
			--	--
			--	--
			--	--
			--	--
			--	--
			--	--
			--	--
			--	--
			--	--
			--	--
			--	--
			--	--
			--	--
			--	--
			--	--
			--	--
			--	--
			--	--
			--	--
			--	--
			--	--
			--	--
			--	--
			--	--
			--	--
			--	--
			--	--
			--	--
			--	--
			--	--
			--	--
			--	--
			--	--
			--	--
			--	--
			--	--
			--	--
			--	--
			--	--
			--	--
			--	--
			--	--
			--	--

## Sheet: table1
				Parameter	Value	Parameter	Value
				deform emod /MPa	4.2*103	pb_deform emod/MPa	4.2*103
				density (kg/m3)	2480	pb_fa	38°
				krat	1.8	gap	5e-05
				pb_ten /MPa	13.2	pb_coh /MPa	14.2
